# Supplementary material for: 1-tert-Butyl 2-ethyl 5-bromo-3-(thio­phen-2-ylcarbon­yl)-1H-indole-1,2-dicarboxyl­ate
Source: Acta Crystallogr Sect E Struct Rep Online. 2013 Jan 16;69(Pt 2):o237. doi: 10.1107/S1600536813000809 (PMC3569770; doi:10.1107/S1600536813000809)
Supplement: Supplementary file 1 [file e-69-0o237-sup1.cif]

##############################################################################
#                                                                            #
# This CIF contains the data in a paper accepted for publication in          #
# Acta Crystallographica Section E. It conforms to the requirements of       #
# Notes for Authors for Acta Crystallographica Section E, and has been       #
# peer reviewed under the auspices of the IUCr Commission on Journals.       #
#                                                                            #
# Full details of the Crystallographic Information File format               #
# are given in the paper "The Crystallographic Information File (CIF):       #
# a New Standard Archive File for Crystallography" by S. R. Hall, F. H.      #
# Allen and I. D. Brown [Acta Cryst. (1991), A47, 655-685].                  #
#                                                                            #
# The current version of the core CIF dictionary is obtainable from          #
# ftp://ftp.iucr.org/pub/cif_core.dic.                                       #
#                                                                            #
# Software is freely available for graphical display of the structure(s)     #
# in this CIF. For information consult the CIF software page                 #
# http://www.iucr.org/resources/cif/software.                                #
#                                                                            #
# This file may be used for bona fide research purposes within the           #
# scientific community so long as proper attribution is given to the journal # 
# article from which it was obtained.                                        #
#                                                                            #
##############################################################################
data_I
_audit_creation_method     SHELXL-97
_chemical_name_systematic
;
1-<i>tert</i>-Butyl 2-ethyl
5-bromo-3-(thiophen-2-ylcarbonyl)-1<i>H</i>-indole-1,2-dicarboxylate
;
_chemical_name_common
;
N-Boc-5-bromo-3-(thiophene-2-carbonyl)-1H-indole-2-ethylcarboxylate
;
_chemical_formula_moiety     'C21 H20 Br N O5 S'
_chemical_formula_sum     'C21 H20 Br N O5 S'
_chemical_formula_iupac     'C21 H20 Br N O5 S'
_chemical_formula_weight     478.35
_chemical_melting_point     370.13
_symmetry_cell_setting     monoclinic
_symmetry_space_group_name_H-M     'C 2/c'
_symmetry_space_group_name_Hall     '-C 2yc'
loop_
    _symmetry_equiv_pos_as_xyz
    'x, y, z'
    '-x, y, -z+1/2'
    'x+1/2, y+1/2, z'
    '-x+1/2, y+1/2, -z+1/2'
    '-x, -y, -z'
    'x, -y, z-1/2'
    '-x+1/2, -y+1/2, -z'
    'x+1/2, -y+1/2, z-1/2'
_cell_length_a     16.220(3)
_cell_length_b     15.361(3)
_cell_length_c     18.224(4)
_cell_angle_alpha     90.00
_cell_angle_beta     113.792(2)
_cell_angle_gamma     90.00
_cell_volume     4154.7(15)
_cell_formula_units_Z     8
_cell_measurement_reflns_used     6586
_cell_measurement_theta_min     2.44
_cell_measurement_theta_max     27.56
_cell_measurement_temperature     100(2)
_exptl_crystal_description     'rectangular prisms'
_exptl_crystal_colour     colourless
_exptl_crystal_size_max     0.34
_exptl_crystal_size_mid     0.21
_exptl_crystal_size_min     0.17
_exptl_crystal_density_diffrn     1.530
_exptl_crystal_density_meas     ?
_exptl_crystal_density_method     'not measured'
_exptl_crystal_F_000     1952
_exptl_absorpt_coefficient_mu     2.112
_exptl_absorpt_correction_type     multi-scan
_exptl_absorpt_process_details
                        '[symmetry-related measurements (SADABS; Bruker, 2009)]'
_exptl_absorpt_correction_T_min     0.5372
_exptl_absorpt_correction_T_max     0.7206
_exptl_special_details     ?
_diffrn_ambient_temperature     100(2)
_diffrn_radiation_type     MoK\a
_diffrn_radiation_wavelength     0.71073
_diffrn_radiation_monochromator     graphite
_diffrn_measurement_device_type     'Bruker APEXII CCD'
_diffrn_measurement_method     '\f and \w scans'
_diffrn_detector_area_resol_mean     ?
_diffrn_reflns_number     23562
_diffrn_reflns_av_R_equivalents     0.0392
_diffrn_reflns_av_sigmaI/netI     0.0329
_diffrn_reflns_theta_min     1.91
_diffrn_reflns_theta_max     28.19
_diffrn_reflns_theta_full     26.00
_diffrn_measured_fraction_theta_max     0.949
_diffrn_measured_fraction_theta_full     1.000
_diffrn_reflns_limit_h_min     -20
_diffrn_reflns_limit_h_max     20
_diffrn_reflns_limit_k_min     -19
_diffrn_reflns_limit_k_max     19
_diffrn_reflns_limit_l_min     -24
_diffrn_reflns_limit_l_max     24
_diffrn_standards_number     0
_diffrn_standards_interval_count     ?
_diffrn_standards_interval_time     ?
_diffrn_standards_decay_%     ?
_refine_special_details
;
Refinement of <i>F</i>^2^ against ALL reflections. The weighted <i>R</i>-factor
<i>wR</i> and goodness of fit <i>S</i> are based on <i>F</i>^2^, conventional
<i>R</i>-factors <i>R</i> are based on <i>F</i>, with <i>F</i> set to zero for
negative <i>F</i>^2^. The threshold expression of <i>F</i>^2^ >
\s(<i>F</i>^2^) is used only for calculating <i>R</i>-factors(gt) <i>etc</i>.
and is not relevant to the choice of reflections for refinement.
<i>R</i>-factors based on <i>F</i>^2^ are statistically about twice as large
as those based on <i>F</i>, and <i>R</i>- factors based on ALL data will be
even larger.
;
_reflns_number_total     4855
_reflns_number_gt     4101
_reflns_threshold_expression     I>2sigma(I)
_refine_ls_structure_factor_coef     Fsqd
_refine_ls_matrix_type     full
_refine_ls_R_factor_all     0.0376
_refine_ls_R_factor_gt     0.0285
_refine_ls_wR_factor_gt     0.0632
_refine_ls_wR_factor_ref     0.0661
_refine_ls_goodness_of_fit_ref     1.049
_refine_ls_restrained_S_all     1.050
_refine_ls_number_reflns     4855
_refine_ls_number_parameters     279
_refine_ls_number_restraints     13
_refine_ls_hydrogen_treatment     constr
_refine_ls_weighting_scheme     calc
_refine_ls_weighting_details
         'calc w=1/[\s^2^(Fo^2^)+(0.0296P)^2^+2.6317P] where P=(Fo^2^+2Fc^2^)/3'
_atom_sites_solution_hydrogens     geom
_atom_sites_solution_primary     direct
_atom_sites_solution_secondary     difmap
_refine_ls_shift/su_max     0.001
_refine_ls_shift/su_mean     0.000
_refine_diff_density_max     0.377
_refine_diff_density_min     -0.383
_refine_ls_extinction_method     none
_refine_ls_extinction_coef     ?
loop_
    _atom_type_symbol
    _atom_type_description
    _atom_type_scat_dispersion_real
    _atom_type_scat_dispersion_imag
    _atom_type_scat_source
    C C 0.0033 0.0016 'International Tables Vol C Tables 4.2.6.8 and 6.1.1.4'
    H H 0.0000 0.0000 'International Tables Vol C Tables 4.2.6.8 and 6.1.1.4'
    N N 0.0061 0.0033 'International Tables Vol C Tables 4.2.6.8 and 6.1.1.4'
    O O 0.0106 0.0060 'International Tables Vol C Tables 4.2.6.8 and 6.1.1.4'
    S S 0.1246 0.1234 'International Tables Vol C Tables 4.2.6.8 and 6.1.1.4'
    Br Br -0.2901 2.4595 'International Tables Vol C Tables 4.2.6.8 and 6.1.1.4'
_computing_data_collection     'APEX2 (Bruker, 2009)'
_computing_cell_refinement     'SAINT (Bruker, 2009)'
_computing_data_reduction     'SAINT (Bruker, 2009)'
_computing_structure_solution     'SHELXS97 (Sheldrick, 2008)'
_computing_structure_refinement     'SHELXL97 (Sheldrick, 2008)'
_computing_molecular_graphics
                                'X-SEED (Barbour, 2001; Atwood & Barbour, 2003)'
_computing_publication_material
                                'X-SEED (Barbour, 2001; Atwood & Barbour, 2003)'
loop_
    _atom_site_type_symbol
    _atom_site_label
    _atom_site_fract_x
    _atom_site_fract_y
    _atom_site_fract_z
    _atom_site_U_iso_or_equiv
    _atom_site_adp_type
    _atom_site_calc_flag
    _atom_site_refinement_flags
    _atom_site_occupancy
    _atom_site_symmetry_multiplicity
    _atom_site_disorder_assembly
    _atom_site_disorder_group
    Br Br1 -0.187401(12) -0.022969(12) -0.284234(11) 0.02154(6) Uani d . 1 1 . .
    O O1 0.21832(9) 0.04217(8) 0.06003(8) 0.0220(3) Uani d . 1 1 . .
    N N1 0.09114(9) 0.12572(9) 0.02039(8) 0.0140(3) Uani d . 1 1 . .
    C C1 0.04334(12) 0.19832(11) 0.02894(10) 0.0143(4) Uani d . 1 1 . .
    O O2 0.22623(8) 0.18743(8) 0.08505(7) 0.0168(3) Uani d . 1 1 . .
    C C2 0.03540(10) 0.08118(9) -0.04949(10) 0.0143(3) Uani d D 1 1 . .
    O O3 0.11295(9) 0.22588(8) 0.16936(7) 0.0223(3) Uani d . 1 1 . .
    C C3 0.05264(11) 0.00587(10) -0.08360(9) 0.0165(4) Uani d D 1 1 . .
    H H3 0.1083 -0.0243 -0.0598 0.020 Uiso calc R 1 1 . .
    O O4 0.06607(8) 0.33759(8) 0.08185(7) 0.0167(3) Uani d . 1 1 . .
    C C4 -0.01584(11) -0.02275(11) -0.15432(10) 0.0173(4) Uani d D 1 1 . .
    H H4 -0.0072 -0.0740 -0.1795 0.021 Uiso calc R 1 1 . .
    O O5 -0.14693(9) 0.30149(9) -0.11372(7) 0.0229(3) Uani d . 1 1 . .
    C C5 -0.09682(11) 0.02238(10) -0.18879(10) 0.0167(4) Uani d D 1 1 . .
    C C6 -0.11345(11) 0.09814(10) -0.15555(9) 0.0159(4) Uani d D 1 1 . .
    H H6 -0.1687 0.1289 -0.1802 0.019 Uiso calc R 1 1 . .
    C C7 -0.04550(10) 0.12713(11) -0.08437(9) 0.0143(3) Uani d D 1 1 . .
    C C8 -0.03952(12) 0.20088(11) -0.03284(10) 0.0147(4) Uani d . 1 1 . .
    C C9 -0.11022(12) 0.26847(12) -0.04742(11) 0.0165(4) Uani d . 1 1 A .
    C C10 -0.13346(11) 0.29232(11) 0.01992(10) 0.0147(4) Uani d D 1 1 . .
    C C14 0.07984(11) 0.25376(11) 0.10226(11) 0.0158(4) Uani d . 1 1 . .
    C C15 0.08485(13) 0.39806(12) 0.14842(11) 0.0217(4) Uani d . 1 1 . .
    H H15A 0.1485 0.3932 0.1869 0.026 Uiso calc R 1 1 . .
    H H15B 0.0457 0.3853 0.1771 0.026 Uiso calc R 1 1 . .
    C C16 0.06589(15) 0.48791(13) 0.11250(13) 0.0294(5) Uani d . 1 1 . .
    H H16C 0.0026 0.4918 0.0748 0.044 Uiso calc R 1 1 . .
    H H16A 0.1047 0.4994 0.0840 0.044 Uiso calc R 1 1 . .
    H H16B 0.0780 0.5310 0.1553 0.044 Uiso calc R 1 1 . .
    C C17 0.18541(12) 0.11267(11) 0.05822(10) 0.0159(4) Uani d . 1 1 . .
    C C18 0.32643(12) 0.19106(12) 0.13180(11) 0.0190(4) Uani d . 1 1 . .
    C C19 0.37308(13) 0.16063(14) 0.07930(12) 0.0249(4) Uani d . 1 1 . .
    H H19C 0.3471 0.1907 0.0275 0.037 Uiso calc R 1 1 . .
    H H19A 0.3648 0.0977 0.0708 0.037 Uiso calc R 1 1 . .
    H H19B 0.4376 0.1738 0.1056 0.037 Uiso calc R 1 1 . .
    C C20 0.34088(14) 0.28765(13) 0.14976(13) 0.0293(5) Uani d . 1 1 . .
    H H20A 0.3061 0.3063 0.1802 0.044 Uiso calc R 1 1 . .
    H H20B 0.3209 0.3202 0.0993 0.044 Uiso calc R 1 1 . .
    H H20C 0.4050 0.2988 0.1814 0.044 Uiso calc R 1 1 . .
    C C21 0.35137(14) 0.13828(14) 0.20765(11) 0.0278(5) Uani d . 1 1 . .
    H H21A 0.3417 0.0763 0.1940 0.042 Uiso calc R 1 1 . .
    H H21C 0.3137 0.1561 0.2357 0.042 Uiso calc R 1 1 . .
    H H21B 0.4149 0.1481 0.2425 0.042 Uiso calc R 1 1 . .
    S S1A -0.18632(4) 0.39061(3) 0.01797(3) 0.01650(16) Uani d PD 0.9021(19) 1 A
                                                                               1
    C C11A -0.12031(18) 0.24830(18) 0.08752(18) 0.0212(5) Uani d PD 0.902(2) 1 A
                                                                               1
    H H11A -0.0924 0.1927 0.0987 0.025 Uiso calc PR 0.9021(19) 1 A 1
    C C12A -0.1506(2) 0.2902(3) 0.1402(3) 0.0196(4) Uani d PD 0.9021(19) 1 A 1
    H H12A -0.1462 0.2667 0.1899 0.024 Uiso calc PR 0.9021(19) 1 A 1
    C C13A -0.1874(3) 0.3695(3) 0.11084(15) 0.0161(6) Uani d PD 0.9021(19) 1 A 1
    H H13A -0.2108 0.4084 0.1382 0.019 Uiso calc PR 0.9021(19) 1 A 1
    S S1B -0.1088(5) 0.2256(4) 0.1026(3) 0.01650(16) Uani d PD 0.0979(19) 1 A 2
    C C11B -0.1782(13) 0.3643(9) 0.0245(15) 0.0212(5) Uani d PD 0.0979(19) 1 A 2
    H H11B -0.1971 0.4082 -0.0157 0.025 Uiso calc PR 0.0979(19) 1 A 2
    C C12B -0.194(3) 0.368(3) 0.0944(18) 0.0161(6) Uani d PD 0.0979(19) 1 A 2
    H H12B -0.2251 0.4149 0.1065 0.019 Uiso calc PR 0.0979(19) 1 A 2
    C C13B -0.161(2) 0.298(2) 0.143(3) 0.0196(4) Uani d PD 0.0979(19) 1 A 2
    H H13B -0.1655 0.2895 0.1930 0.024 Uiso calc PR 0.0979(19) 1 A 2
loop_
    _atom_site_aniso_label
    _atom_site_aniso_U_11
    _atom_site_aniso_U_22
    _atom_site_aniso_U_33
    _atom_site_aniso_U_12
    _atom_site_aniso_U_13
    _atom_site_aniso_U_23
    Br1 0.01920(10) 0.02324(11) 0.01899(10) -0.00231(8) 0.00438(7) -0.00483(7)
    O1 0.0186(7) 0.0174(7) 0.0266(7) 0.0045(5) 0.0056(6) -0.0011(5)
    N1 0.0133(7) 0.0144(7) 0.0138(7) 0.0008(6) 0.0051(6) -0.0017(6)
    C1 0.0166(9) 0.0130(8) 0.0164(9) 0.0025(7) 0.0099(7) 0.0014(7)
    O2 0.0136(6) 0.0167(6) 0.0178(6) -0.0006(5) 0.0040(5) -0.0017(5)
    C2 0.0147(8) 0.0139(8) 0.0145(8) -0.0028(7) 0.0061(7) 0.0000(7)
    O3 0.0296(7) 0.0216(7) 0.0148(7) 0.0044(6) 0.0078(6) 0.0005(5)
    C3 0.0165(9) 0.0145(9) 0.0199(9) 0.0022(7) 0.0087(7) 0.0006(7)
    O4 0.0196(6) 0.0139(6) 0.0158(6) -0.0004(5) 0.0062(5) -0.0028(5)
    C4 0.0213(9) 0.0141(8) 0.0189(9) -0.0002(7) 0.0106(8) -0.0022(7)
    O5 0.0266(7) 0.0251(7) 0.0167(7) 0.0076(6) 0.0084(6) 0.0043(5)
    C5 0.0176(9) 0.0186(9) 0.0138(8) -0.0040(7) 0.0065(7) -0.0013(7)
    C6 0.0152(9) 0.0179(9) 0.0158(9) 0.0003(7) 0.0075(7) 0.0019(7)
    C7 0.0158(9) 0.0143(8) 0.0158(9) 0.0009(7) 0.0093(7) 0.0016(7)
    C8 0.0185(9) 0.0143(8) 0.0146(9) 0.0008(7) 0.0103(7) 0.0010(7)
    C9 0.0154(9) 0.0165(9) 0.0183(9) -0.0005(7) 0.0074(7) -0.0011(7)
    C10 0.0116(8) 0.0154(8) 0.0172(9) 0.0019(7) 0.0059(7) -0.0003(7)
    C14 0.0131(8) 0.0175(9) 0.0193(9) 0.0013(7) 0.0091(7) -0.0015(7)
    C15 0.0258(10) 0.0202(10) 0.0167(9) -0.0030(8) 0.0060(8) -0.0082(7)
    C16 0.0334(12) 0.0202(10) 0.0264(11) 0.0014(9) 0.0034(9) -0.0064(8)
    C17 0.0172(9) 0.0186(9) 0.0124(8) 0.0006(7) 0.0068(7) 0.0005(7)
    C18 0.0128(8) 0.0260(10) 0.0161(9) -0.0030(7) 0.0036(7) -0.0009(7)
    C19 0.0187(10) 0.0322(11) 0.0250(10) 0.0017(8) 0.0100(8) 0.0047(9)
    C20 0.0249(11) 0.0277(11) 0.0309(11) -0.0083(9) 0.0068(9) -0.0066(9)
    C21 0.0235(10) 0.0381(12) 0.0178(10) -0.0044(9) 0.0043(8) 0.0046(9)
    S1A 0.0180(3) 0.0143(3) 0.0192(3) 0.0051(2) 0.0095(2) 0.0010(2)
    C11A 0.0184(13) 0.0143(13) 0.0291(14) 0.0058(10) 0.0080(11) 0.0014(10)
    C12A 0.0206(13) 0.0209(13) 0.0189(10) 0.0016(10) 0.0096(10) 0.0000(8)
    C13A 0.0188(12) 0.0188(9) 0.0142(15) 0.0031(9) 0.0102(14) -0.0018(14)
    S1B 0.0180(3) 0.0143(3) 0.0192(3) 0.0051(2) 0.0095(2) 0.0010(2)
    C11B 0.0184(13) 0.0143(13) 0.0291(14) 0.0058(10) 0.0080(11) 0.0014(10)
    C12B 0.0188(12) 0.0188(9) 0.0142(15) 0.0031(9) 0.0102(14) -0.0018(14)
    C13B 0.0206(13) 0.0209(13) 0.0189(10) 0.0016(10) 0.0096(10) 0.0000(8)
_geom_special_details
;
All e.s.d.'s (except the e.s.d. in the dihedral angle between two l.s. planes)
are estimated using the full covariance matrix. The cell e.s.d.'s are taken
into account individually in the estimation of e.s.d.'s in distances, angles
and torsion angles; correlations between e.s.d.'s in cell parameters are only
used when they are defined by crystal symmetry. An approximate (isotropic)
treatment of cell e.s.d.'s is used for estimating e.s.d.'s involving l.s.
planes.
;
loop_
    _geom_bond_atom_site_label_1
    _geom_bond_atom_site_label_2
    _geom_bond_site_symmetry_2
    _geom_bond_distance
    _geom_bond_publ_flag
    Br1 C5 . 1.8993(17) ?
    O1 C17 . 1.202(2) ?
    N1 C1 . 1.402(2) ?
    N1 C2 . 1.406(2) ?
    N1 C17 . 1.415(2) ?
    C1 C8 . 1.362(2) ?
    C1 C14 . 1.491(2) ?
    O2 C17 . 1.317(2) ?
    O2 C18 . 1.501(2) ?
    C2 C3 . 1.3940(15) ?
    C2 C7 . 1.3968(15) ?
    O3 C14 . 1.199(2) ?
    C3 C4 . 1.3903(16) ?
    C3 H3 . 0.9500 ?
    O4 C14 . 1.334(2) ?
    O4 C15 . 1.459(2) ?
    C4 C5 . 1.3909(16) ?
    C4 H4 . 0.9500 ?
    O5 C9 . 1.221(2) ?
    C5 C6 . 1.3878(15) ?
    C6 C7 . 1.3935(16) ?
    C6 H6 . 0.9500 ?
    C7 C8 . 1.450(2) ?
    C8 C9 . 1.489(2) ?
    C9 C10 . 1.468(2) ?
    C10 C11B . 1.344(4) ?
    C10 C11A . 1.345(3) ?
    C10 S1A . 1.7297(17) ?
    C10 S1B . 1.730(2) ?
    C15 C16 . 1.505(3) ?
    C15 H15A . 0.9900 ?
    C15 H15B . 0.9900 ?
    C16 H16C . 0.9800 ?
    C16 H16A . 0.9800 ?
    C16 H16B . 0.9800 ?
    C18 C21 . 1.510(3) ?
    C18 C19 . 1.514(3) ?
    C18 C20 . 1.517(3) ?
    C19 H19C . 0.9800 ?
    C19 H19A . 0.9800 ?
    C19 H19B . 0.9800 ?
    C20 H20A . 0.9800 ?
    C20 H20B . 0.9800 ?
    C20 H20C . 0.9800 ?
    C21 H21A . 0.9800 ?
    C21 H21C . 0.9800 ?
    C21 H21B . 0.9800 ?
    S1A C13A . 1.730(3) ?
    C11A C12A . 1.400(3) ?
    C11A H11A . 0.9500 ?
    C12A C13A . 1.367(3) ?
    C12A H12A . 0.9500 ?
    C13A H13A . 0.9500 ?
    S1B C13B . 1.730(3) ?
    C11B C12B . 1.400(4) ?
    C11B H11B . 0.9500 ?
    C12B C13B . 1.367(3) ?
    C12B H12B . 0.9500 ?
    C13B H13B . 0.9500 ?
loop_
    _geom_angle_atom_site_label_1
    _geom_angle_atom_site_label_2
    _geom_angle_atom_site_label_3
    _geom_angle_site_symmetry_1
    _geom_angle_site_symmetry_3
    _geom_angle
    _geom_angle_publ_flag
    C1 N1 C2 . . 107.77(13) ?
    C1 N1 C17 . . 126.56(15) ?
    C2 N1 C17 . . 123.07(13) ?
    C8 C1 N1 . . 109.67(15) ?
    C8 C1 C14 . . 128.83(16) ?
    N1 C1 C14 . . 121.09(15) ?
    C17 O2 C18 . . 120.67(14) ?
    C3 C2 C7 . . 122.48(14) ?
    C3 C2 N1 . . 129.51(13) ?
    C7 C2 N1 . . 108.00(12) ?
    C4 C3 C2 . . 116.55(15) ?
    C4 C3 H3 . . 121.7 ?
    C2 C3 H3 . . 121.7 ?
    C14 O4 C15 . . 115.31(14) ?
    C3 C4 C5 . . 121.11(15) ?
    C3 C4 H4 . . 119.4 ?
    C5 C4 H4 . . 119.4 ?
    C6 C5 C4 . . 122.36(15) ?
    C6 C5 Br1 . . 119.51(11) ?
    C4 C5 Br1 . . 118.13(11) ?
    C5 C6 C7 . . 117.02(15) ?
    C5 C6 H6 . . 121.5 ?
    C7 C6 H6 . . 121.5 ?
    C6 C7 C2 . . 120.47(14) ?
    C6 C7 C8 . . 132.37(15) ?
    C2 C7 C8 . . 107.16(14) ?
    C1 C8 C7 . . 107.38(15) ?
    C1 C8 C9 . . 126.85(16) ?
    C7 C8 C9 . . 125.72(15) ?
    O5 C9 C10 . . 122.43(16) ?
    O5 C9 C8 . . 119.94(16) ?
    C10 C9 C8 . . 117.62(15) ?
    C11B C10 C11A . . 104.3(12) ?
    C11B C10 C9 . . 125.8(12) ?
    C11A C10 C9 . . 129.86(16) ?
    C11A C10 S1A . . 110.60(15) ?
    C9 C10 S1A . . 119.53(12) ?
    C11B C10 S1B . . 112.0(12) ?
    C9 C10 S1B . . 122.2(3) ?
    S1A C10 S1B . . 118.3(3) ?
    O3 C14 O4 . . 125.80(16) ?
    O3 C14 C1 . . 124.23(16) ?
    O4 C14 C1 . . 109.90(15) ?
    O4 C15 C16 . . 106.54(15) ?
    O4 C15 H15A . . 110.4 ?
    C16 C15 H15A . . 110.4 ?
    O4 C15 H15B . . 110.4 ?
    C16 C15 H15B . . 110.4 ?
    H15A C15 H15B . . 108.6 ?
    C15 C16 H16C . . 109.5 ?
    C15 C16 H16A . . 109.5 ?
    H16C C16 H16A . . 109.5 ?
    C15 C16 H16B . . 109.5 ?
    H16C C16 H16B . . 109.5 ?
    H16A C16 H16B . . 109.5 ?
    O1 C17 O2 . . 128.62(17) ?
    O1 C17 N1 . . 121.44(16) ?
    O2 C17 N1 . . 109.86(15) ?
    O2 C18 C21 . . 109.18(15) ?
    O2 C18 C19 . . 109.43(14) ?
    C21 C18 C19 . . 113.28(17) ?
    O2 C18 C20 . . 101.33(14) ?
    C21 C18 C20 . . 111.51(16) ?
    C19 C18 C20 . . 111.42(16) ?
    C18 C19 H19C . . 109.5 ?
    C18 C19 H19A . . 109.5 ?
    H19C C19 H19A . . 109.5 ?
    C18 C19 H19B . . 109.5 ?
    H19C C19 H19B . . 109.5 ?
    H19A C19 H19B . . 109.5 ?
    C18 C20 H20A . . 109.5 ?
    C18 C20 H20B . . 109.5 ?
    H20A C20 H20B . . 109.5 ?
    C18 C20 H20C . . 109.5 ?
    H20A C20 H20C . . 109.5 ?
    H20B C20 H20C . . 109.5 ?
    C18 C21 H21A . . 109.5 ?
    C18 C21 H21C . . 109.5 ?
    H21A C21 H21C . . 109.5 ?
    C18 C21 H21B . . 109.5 ?
    H21A C21 H21B . . 109.5 ?
    H21C C21 H21B . . 109.5 ?
    C10 S1A C13A . . 90.96(18) ?
    C10 C11A C12A . . 115.3(3) ?
    C10 C11A H11A . . 122.3 ?
    C12A C11A H11A . . 122.3 ?
    C13A C12A C11A . . 111.1(4) ?
    C13A C12A H12A . . 124.5 ?
    C11A C12A H12A . . 124.5 ?
    C12A C13A S1A . . 112.1(4) ?
    C12A C13A H13A . . 124.0 ?
    S1A C13A H13A . . 124.0 ?
    C13B S1B C10 . . 90.7(19) ?
    C10 C11B C12B . . 113(3) ?
    C10 C11B H11B . . 123.4 ?
    C12B C11B H11B . . 123.4 ?
    C13B C12B C11B . . 113(4) ?
    C13B C12B H12B . . 123.6 ?
    C11B C12B H12B . . 123.6 ?
    C12B C13B S1B . . 111(4) ?
    C12B C13B H13B . . 124.4 ?
    S1B C13B H13B . . 124.4 ?
loop_
    _geom_torsion_atom_site_label_1
    _geom_torsion_atom_site_label_2
    _geom_torsion_atom_site_label_3
    _geom_torsion_atom_site_label_4
    _geom_torsion_site_symmetry_1
    _geom_torsion_site_symmetry_2
    _geom_torsion_site_symmetry_3
    _geom_torsion_site_symmetry_4
    _geom_torsion
    _geom_torsion_publ_flag
    C2 N1 C1 C8 . . . . -0.25(19) ?
    C17 N1 C1 C8 . . . . 161.74(16) ?
    C2 N1 C1 C14 . . . . 173.05(15) ?
    C17 N1 C1 C14 . . . . -25.0(3) ?
    C1 N1 C2 C3 . . . . 179.52(17) ?
    C17 N1 C2 C3 . . . . 16.8(3) ?
    C1 N1 C2 C7 . . . . 1.06(19) ?
    C17 N1 C2 C7 . . . . -161.70(15) ?
    C7 C2 C3 C4 . . . . -1.0(3) ?
    N1 C2 C3 C4 . . . . -179.25(17) ?
    C2 C3 C4 C5 . . . . 0.3(3) ?
    C3 C4 C5 C6 . . . . 0.7(3) ?
    C3 C4 C5 Br1 . . . . -178.72(14) ?
    C4 C5 C6 C7 . . . . -1.1(3) ?
    Br1 C5 C6 C7 . . . . 178.34(12) ?
    C5 C6 C7 C2 . . . . 0.4(2) ?
    C5 C6 C7 C8 . . . . -178.75(17) ?
    C3 C2 C7 C6 . . . . 0.6(3) ?
    N1 C2 C7 C6 . . . . 179.21(15) ?
    C3 C2 C7 C8 . . . . 179.98(16) ?
    N1 C2 C7 C8 . . . . -1.43(19) ?
    N1 C1 C8 C7 . . . . -0.63(19) ?
    C14 C1 C8 C7 . . . . -173.26(16) ?
    N1 C1 C8 C9 . . . . -178.36(16) ?
    C14 C1 C8 C9 . . . . 9.0(3) ?
    C6 C7 C8 C1 . . . . -179.46(18) ?
    C2 C7 C8 C1 . . . . 1.28(19) ?
    C6 C7 C8 C9 . . . . -1.7(3) ?
    C2 C7 C8 C9 . . . . 179.04(16) ?
    C1 C8 C9 O5 . . . . 131.0(2) ?
    C7 C8 C9 O5 . . . . -46.3(3) ?
    C1 C8 C9 C10 . . . . -49.4(3) ?
    C7 C8 C9 C10 . . . . 133.27(18) ?
    O5 C9 C10 C11B . . . . -17.3(12) ?
    C8 C9 C10 C11B . . . . 163.2(11) ?
    O5 C9 C10 C11A . . . . 159.1(2) ?
    C8 C9 C10 C11A . . . . -20.4(3) ?
    O5 C9 C10 S1A . . . . -20.7(2) ?
    C8 C9 C10 S1A . . . . 159.78(13) ?
    O5 C9 C10 S1B . . . . 159.9(3) ?
    C8 C9 C10 S1B . . . . -19.6(4) ?
    C15 O4 C14 O3 . . . . -6.9(2) ?
    C15 O4 C14 C1 . . . . 170.13(14) ?
    C8 C1 C14 O3 . . . . 127.0(2) ?
    N1 C1 C14 O3 . . . . -44.9(3) ?
    C8 C1 C14 O4 . . . . -50.1(2) ?
    N1 C1 C14 O4 . . . . 138.06(16) ?
    C14 O4 C15 C16 . . . . 179.51(15) ?
    C18 O2 C17 O1 . . . . -6.5(3) ?
    C18 O2 C17 N1 . . . . 176.60(14) ?
    C1 N1 C17 O1 . . . . 165.06(17) ?
    C2 N1 C17 O1 . . . . -35.5(3) ?
    C1 N1 C17 O2 . . . . -17.8(2) ?
    C2 N1 C17 O2 . . . . 141.64(15) ?
    C17 O2 C18 C21 . . . . -61.6(2) ?
    C17 O2 C18 C19 . . . . 62.9(2) ?
    C17 O2 C18 C20 . . . . -179.30(15) ?
    C11B C10 S1A C13A . . . . 24(8) ?
    C11A C10 S1A C13A . . . . 0.89(19) ?
    C9 C10 S1A C13A . . . . -179.27(18) ?
    S1B C10 S1A C13A . . . . 0.2(3) ?
    C11B C10 C11A C12A . . . . -3.2(11) ?
    C9 C10 C11A C12A . . . . 179.8(2) ?
    S1A C10 C11A C12A . . . . -0.4(3) ?
    S1B C10 C11A C12A . . . . 175(3) ?
    C10 C11A C12A C13A . . . . -0.5(3) ?
    C11A C12A C13A S1A . . . . 1.2(2) ?
    C10 S1A C13A C12A . . . . -1.20(17) ?
    C11B C10 S1B C13B . . . . 0.0(4) ?
    C11A C10 S1B C13B . . . . -2(3) ?
    C9 C10 S1B C13B . . . . -177.5(11) ?
    S1A C10 S1B C13B . . . . 3.1(10) ?
    C11A C10 C11B C12B . . . . 0.3(6) ?
    C9 C10 C11B C12B . . . . 177.4(11) ?
    S1A C10 C11B C12B . . . . -157(8) ?
    S1B C10 C11B C12B . . . . 0.0(5) ?
    C10 C11B C12B C13B . . . . 0.0(3) ?
    C11B C12B C13B S1B . . . . 0.0(2) ?
    C10 S1B C13B C12B . . . . 0.0(3) ?
loop_
    _geom_hbond_atom_site_label_d
    _geom_hbond_atom_site_label_h
    _geom_hbond_atom_site_label_a
    _geom_hbond_site_symmetry_d
    _geom_hbond_site_symmetry_h
    _geom_hbond_site_symmetry_a
    _geom_hbond_distance_dh
    _geom_hbond_distance_ha
    _geom_hbond_distance_da
    _geom_hbond_angle_dha
    _geom_hbond_publ_flag
    C12A H12A O3 1_555 1_555 2_555 0.95 2.48 3.418(5) 169 yes
_iucr_refine_instructions_details
;
TITL MH202 in C2/c
CELL 0.71073 16.2196 15.3612 18.2239 90.000 113.792 90.000
ZERR 8.0000 0.0033 0.0031 0.0037 0.000 0.002 0.000
LATT 7
SYMM -X, Y, 0.5-Z
SFAC C H N O S BR
UNIT 168 160 8 40 8 8
MERG 2
FMAP 2
GRID
PLAN 5
TEMP -173
SIZE 0.166 0.21 0.336
OMIT        -3 1 3
OMIT       -10 12 6
BOND$H
CONF
HTAB
MPLA C1 C2 C3 C4 N1 C5 C6 C7 C8
MPLA C11A C12A C13A S1A C10
MPLA C1 C2 C3 C4 N1 C5 C6 C7 C8
MPLA C11B C12B C13B S1B C10
EADP C11A C11B
EADP C12A C13B
EADP S1A S1B
EADP C13A C12B
FLAT 0.01 C11B C12B C13B S1B C10
SADI 0.002 C12A C13A C12B C13B
SADI 0.002 C13A S1A C13B S1B
SADI 0.002 C10 S1A C10 S1B
SADI 0.002 C10 C11A C10 C11B
SADI 0.002 C12A C11A C12B C11B
SADI 0.002 C6 C7 C6 C5 C5 C4
SADI 0.002 C2 C7 C3 C2 C4 C3
MPLA N1 C17 O1 O2
MPLA C1 C2 C3 C4 N1 C5 C6 C7 C8
MPLA C1 C14 O3 O4 C15
MPLA C1 C2 C3 C4 N1 C5 C6 C7 C8
MPLA C8 C9 O5 C10
MPLA C1 C2 C3 C4 N1 C5 C6 C7 C8
L.S. 20
ACTA 52
WGHT    0.029600    2.631700
FVAR       0.07046   0.90215
BR1   6   -0.187401   -0.022969   -0.284234    11.00000    0.01920    0.02324 =
         0.01899   -0.00483    0.00438   -0.00231
O1    4    0.218322    0.042169    0.060026    11.00000    0.01865    0.01745 =
         0.02665   -0.00108    0.00563    0.00447
N1    3    0.091135    0.125723    0.020387    11.00000    0.01326    0.01439 =
         0.01382   -0.00167    0.00505    0.00081
C1    1    0.043340    0.198316    0.028935    11.00000    0.01661    0.01305 =
         0.01642    0.00137    0.00993    0.00254
O2    4    0.226230    0.187431    0.085049    11.00000    0.01362    0.01669 =
         0.01782   -0.00166    0.00398   -0.00056
C2    1    0.035400    0.081184   -0.049493    11.00000    0.01467    0.01389 =
         0.01451    0.00004    0.00612   -0.00279
O3    4    0.112951    0.225876    0.169363    11.00000    0.02956    0.02161 =
         0.01475    0.00053    0.00776    0.00439
C3    1    0.052638    0.005872   -0.083605    11.00000    0.01653    0.01454 =
         0.01987    0.00055    0.00869    0.00219
AFIX  43
H3    2    0.108296   -0.024330   -0.059763    11.00000   -1.20000
AFIX   0
O4    4    0.066066    0.337586    0.081850    11.00000    0.01962    0.01385 =
         0.01575   -0.00282    0.00620   -0.00044
C4    1   -0.015838   -0.022755   -0.154325    11.00000    0.02130    0.01411 =
         0.01894   -0.00215    0.01061   -0.00018
AFIX  43
H4    2   -0.007174   -0.074000   -0.179531    11.00000   -1.20000
AFIX   0
O5    4   -0.146926    0.301493   -0.113720    11.00000    0.02665    0.02505 =
         0.01666    0.00431    0.00838    0.00759
C5    1   -0.096817    0.022378   -0.188790    11.00000    0.01764    0.01862 =
         0.01382   -0.00129    0.00646   -0.00396
C6    1   -0.113447    0.098136   -0.155545    11.00000    0.01524    0.01791 =
         0.01578    0.00194    0.00754    0.00034
AFIX  43
H6    2   -0.168684    0.128859   -0.180206    11.00000   -1.20000
AFIX   0
C7    1   -0.045502    0.127125   -0.084374    11.00000    0.01577    0.01429 =
         0.01582    0.00157    0.00934    0.00095
C8    1   -0.039518    0.200885   -0.032843    11.00000    0.01849    0.01431 =
         0.01465    0.00099    0.01031    0.00076
C9    1   -0.110216    0.268474   -0.047421    11.00000    0.01542    0.01653 =
         0.01828   -0.00110    0.00744   -0.00052
C10   1   -0.133455    0.292318    0.019921    11.00000    0.01159    0.01544 =
         0.01716   -0.00031    0.00588    0.00193
C14   1    0.079843    0.253764    0.102256    11.00000    0.01312    0.01753 =
         0.01932   -0.00154    0.00908    0.00126
C15   1    0.084849    0.398065    0.148421    11.00000    0.02576    0.02025 =
         0.01668   -0.00824    0.00604   -0.00298
AFIX  23
H15A  2    0.148549    0.393203    0.186888    11.00000   -1.20000
H15B  2    0.045742    0.385305    0.177054    11.00000   -1.20000
AFIX   0
C16   1    0.065892    0.487910    0.112499    11.00000    0.03337    0.02017 =
         0.02640   -0.00642    0.00338    0.00141
AFIX 137
H16C  2    0.002592    0.491816    0.074821    11.00000   -1.50000
H16A  2    0.104714    0.499407    0.084032    11.00000   -1.50000
H16B  2    0.078027    0.531006    0.155257    11.00000   -1.50000
AFIX   0
C17   1    0.185411    0.112671    0.058223    11.00000    0.01722    0.01864 =
         0.01244    0.00049    0.00676    0.00064
C18   1    0.326432    0.191058    0.131804    11.00000    0.01283    0.02602 =
         0.01615   -0.00093    0.00362   -0.00297
C19   1    0.373080    0.160626    0.079297    11.00000    0.01867    0.03223 =
         0.02500    0.00465    0.01002    0.00170
AFIX 137
H19C  2    0.347107    0.190651    0.027499    11.00000   -1.50000
H19A  2    0.364777    0.097679    0.070762    11.00000   -1.50000
H19B  2    0.437561    0.173844    0.105631    11.00000   -1.50000
AFIX   0
C20   1    0.340884    0.287646    0.149761    11.00000    0.02490    0.02774 =
         0.03094   -0.00663    0.00675   -0.00832
AFIX 137
H20A  2    0.306072    0.306268    0.180176    11.00000   -1.50000
H20B  2    0.320885    0.320232    0.099312    11.00000   -1.50000
H20C  2    0.405030    0.298831    0.181392    11.00000   -1.50000
AFIX   0
C21   1    0.351373    0.138281    0.207651    11.00000    0.02352    0.03815 =
         0.01782    0.00460    0.00426   -0.00440
AFIX 137
H21A  2    0.341674    0.076330    0.194043    11.00000   -1.50000
H21C  2    0.313706    0.156133    0.235653    11.00000   -1.50000
H21B  2    0.414925    0.148130    0.242479    11.00000   -1.50000
PART 1
AFIX   0
S1A   5   -0.186325    0.390612    0.017968    21.00000    0.01797    0.01429 =
         0.01919    0.00100    0.00952    0.00511
C11A  1   -0.120308    0.248296    0.087517    21.00000    0.01844    0.01433 =
         0.02913    0.00142    0.00796    0.00577
AFIX  43
H11A  2   -0.092414    0.192650    0.098712    21.00000   -1.20000
AFIX   0
C12A  1   -0.150604    0.290208    0.140244    21.00000    0.02060    0.02093 =
         0.01889    0.00002    0.00964    0.00162
AFIX  43
H12A  2   -0.146171    0.266657    0.189902    21.00000   -1.20000
AFIX   0
C13A  1   -0.187400    0.369482    0.110840    21.00000    0.01880    0.01884 =
         0.01421   -0.00185    0.01020    0.00308
AFIX  43
H13A  2   -0.210812    0.408403    0.138179    21.00000   -1.20000
PART 2
AFIX   0
S1B   5   -0.108829    0.225578    0.102570   -21.00000    0.01797    0.01429 =
         0.01919    0.00100    0.00952    0.00511
C11B  1   -0.178233    0.364346    0.024479   -21.00000    0.01844    0.01433 =
         0.02913    0.00142    0.00796    0.00577
AFIX  43
H11B  2   -0.197109    0.408197   -0.015689   -21.00000   -1.20000
AFIX   0
C12B  1   -0.194256    0.368248    0.094355   -21.00000    0.01880    0.01884 =
         0.01421   -0.00185    0.01020    0.00308
AFIX  43
H12B  2   -0.225085    0.414903    0.106536   -21.00000   -1.20000
AFIX   0
C13B  1   -0.160825    0.297790    0.143188   -21.00000    0.02060    0.02093 =
         0.01889    0.00002    0.00964    0.00162
AFIX  43
H13B  2   -0.165532    0.289531    0.193018   -21.00000   -1.20000
HKLF 4
REM  MH202 in C2/c
REM R1 =  0.0285 for   4101 Fo > 4sig(Fo)  and  0.0376 for all   4855 data
REM    279 parameters refined using     13 restraints
END
WGHT      0.0296      2.6256
REM Highest difference peak  0.377,  deepest hole -0.383,  1-sigma level  0.063
Q1    1   0.0552  0.2232  0.0671  11.00000  0.05    0.38
Q2    1   0.0661  0.1028 -0.0126  11.00000  0.05    0.36
Q3    1   0.0719  0.1606  0.0295  11.00000  0.05    0.35
Q4    1  -0.1846  0.3768  0.0690  11.00000  0.05    0.34
Q5    1  -0.0465  0.1644 -0.0687  11.00000  0.05    0.34
;
data_global
_journal_date_recd_electronic     2012-12-07
_journal_date_accepted     2013-01-09
_journal_name_full     'Acta Crystallographica, Section E'
_journal_year     2013
_journal_volume     69
_journal_issue      2
_journal_page_first     o237
_journal_page_last     o237
_journal_paper_category     QO
_journal_paper_doi     10.1107/S1600536813000809
_journal_coeditor_code     JJ2160
_publ_contact_author_name     'Mohammad Hassam'
_publ_contact_author_address
;
Department of Chemistry and Polymer Science,
University of Stellenbosch, Private Bag X1, Matieland 7602, South Africa
;
_publ_contact_author_email     'hassam@sun.ac.za'
_publ_contact_author_fax     '+27 21 808 3360'
_publ_contact_author_phone     '+27 21 808 3344'
_publ_section_title
;
1-<i>tert</i>-Butyl 2-ethyl
5-bromo-3-(thiophen-2-ylcarbonyl)-1<i>H</i>-indole-1,2-dicarboxylate
;
loop_
    _publ_author_name
    _publ_author_footnote
    _publ_author_address
    'Hassam, Mohammad' .
;
Department of Chemistry and Polymer Science,
University of Stellenbosch, Private Bag X1, Matieland 7602, South Africa
;
    'Smith, Vincent J.' .
;
Department of Chemistry and Polymer Science,
University of Stellenbosch, Private Bag X1, Matieland 7602, South Africa
;
