# Supplementary material for: 1-tert-Butyl 2-ethyl 5-bromo-3-(thio­phen-2-ylcarbon­yl)-1H-indole-1,2-dicarboxyl­ate
Source: Acta Crystallogr Sect E Struct Rep Online. 2013 Jan 16;69(Pt 2):o237. doi: 10.1107/S1600536813000809 (PMC3569770; doi:10.1107/S1600536813000809)
Supplement: Supplementary file 2 [file e-69-0o237-Isup2.hkl]

# 
# h,k,l, Fc-squared, Fo-squared, sigma(Fo-squared) and status flag 
# 
data_I
_shelx_title ' SOLVE1 in C2/c' 
_shelx_refln_list_code          4 
_shelx_F_calc_maximum      439.15 
_exptl_crystal_F_000      1952.00 
_reflns_d_resolution_high  0.7522 
 
loop_ 
 _symmetry_equiv_pos_as_xyz 
 'x, y, z' 
 '-x, y, -z+1/2' 
 'x+1/2, y+1/2, z' 
 '-x+1/2, y+1/2, -z+1/2' 
 '-x, -y, -z' 
 'x, -y, z-1/2' 
 '-x+1/2, -y+1/2, -z' 
 'x+1/2, -y+1/2, z-1/2' 
 
_cell_length_a    16.2196 
_cell_length_b    15.3612 
_cell_length_c    18.2239 
_cell_angle_alpha  90.000 
_cell_angle_beta  113.792 
_cell_angle_gamma  90.000 
 
_shelx_F_squared_multiplier     1.000 
 
loop_ 
 _refln_index_h 
 _refln_index_k 
 _refln_index_l 
 _refln_F_squared_calc 
 _refln_F_squared_meas 
 _refln_F_squared_sigma 
 _refln_observed_status 
   2   0   0    13928.31    14305.44    205.41 o 
   4   0   0    93411.34    93918.99   1268.30 o 
   6   0   0    21416.70    21228.34    325.40 o 
   8   0   0    68459.02    68225.78    962.55 o 
  10   0   0    12728.45    11745.83    275.05 o 
  12   0   0     1362.95     1145.66    119.99 o 
  14   0   0    15042.57    15459.18    562.03 o 
  16   0   0    10070.22    10451.46    816.86 o 
  18   0   0     2296.41     2409.41    238.51 o 
   1   1   0    31785.82    32244.47    308.08 o 
   3   1   0     2287.01     2158.91     38.07 o 
   5   1   0    46250.42    45773.05    454.66 o 
   7   1   0    12890.30    13716.18    164.49 o 
   9   1   0     1093.20     1228.63     45.20 o 
  11   1   0     5543.45     5413.52    141.14 o 
  13   1   0    14879.33    15234.07    256.67 o 
  15   1   0      835.14      723.64     93.65 o 
  17   1   0      289.63      498.38     97.06 o 
   0   2   0      392.65      416.65     19.77 o 
   2   2   0     9059.62     9102.78    100.73 o 
   4   2   0    61071.23    63414.45    615.77 o 
   6   2   0    10285.36     9900.46    124.63 o 
   8   2   0    57400.29    56034.86    568.62 o 
  10   2   0    25522.07    25866.56    385.60 o 
  12   2   0      251.69      194.27     43.47 o 
  14   2   0     4739.15     4851.47    155.89 o 
  16   2   0     7626.63     8298.96    274.63 o 
  18   2   0     2870.53     2962.54    184.46 o 
   1   3   0    47017.05    48889.16    448.57 o 
   3   3   0   146299.06   151412.92   1534.12 o 
   5   3   0    39200.03    38167.88    388.63 o 
   7   3   0       47.57      161.32     21.53 o 
   9   3   0     7801.66     7838.66    131.47 o 
  11   3   0    17715.21    17743.08    271.61 o 
  13   3   0     6847.91     6585.79    154.84 o 
  15   3   0     7158.55     6697.33    214.06 o 
  17   3   0      754.22      783.37    109.71 o 
   0   4   0    36692.73    38164.51    533.42 o 
   2   4   0      315.42      346.58     18.44 o 
   4   4   0     1273.79     1309.42     36.66 o 
   6   4   0      876.25      959.71     38.50 o 
   8   4   0      220.41      223.58     27.78 o 
  10   4   0     2991.44     2984.42    135.63 o 
  12   4   0      352.76      389.73     51.63 o 
  14   4   0      407.54      404.25     65.79 o 
  16   4   0     1114.84      984.36    111.16 o 
  18   4   0       79.68       42.21     83.76 o 
   1   5   0     6236.07     6293.37    102.34 o 
   3   5   0    17331.99    16411.43    175.25 o 
   5   5   0    60720.89    61884.19    619.75 o 
   7   5   0    21112.18    21719.38    236.21 o 
   9   5   0      421.95      458.05     47.41 o 
  11   5   0    13854.09    13345.31    225.38 o 
  13   5   0    11600.50    11642.64    393.74 o 
  15   5   0       30.02       75.27     66.42 o 
  17   5   0      900.79      903.47    114.77 o 
   0   6   0    28169.30    30934.31    452.14 o 
   2   6   0     2864.50     2806.17     53.45 o 
   4   6   0     5396.98     5886.81     86.22 o 
   6   6   0     3503.16     3623.85     68.76 o 
   8   6   0    16322.94    16067.92    192.20 o 
  10   6   0      301.63      266.86     55.62 o 
  12   6   0        4.64       29.91     42.74 o 
  14   6   0      219.28      284.92     65.37 o 
  16   6   0     1987.76     2120.09    148.16 o 
  18   6   0      173.17      196.46    137.38 o 
   1   7   0       41.20       84.07     16.73 o 
   3   7   0    10606.37    11201.06    143.34 o 
   5   7   0     2953.69     2641.12     97.09 o 
   7   7   0      125.31      142.82     25.25 o 
   9   7   0      942.11      748.72     51.81 o 
  11   7   0     6319.88     6083.04    143.72 o 
  13   7   0      456.11      498.87     69.99 o 
  15   7   0      414.98      325.76     77.02 o 
  17   7   0       13.02       11.77     89.84 o 
   0   8   0    26243.63    26869.00    411.69 o 
   2   8   0       32.53       45.98     17.90 o 
   4   8   0     5813.72     5981.67     97.90 o 
   6   8   0       99.55       99.52     25.82 o 
   8   8   0    13628.67    13943.68    191.46 o 
  10   8   0    15352.85    14528.41    222.63 o 
  12   8   0      338.91      415.40     63.08 o 
  14   8   0     3557.17     3467.80    152.36 o 
  16   8   0     6536.53     7076.54    398.79 o 
  18   8   0     1820.69     1335.57    273.96 o 
   1   9   0     4573.42     5007.80     96.39 o 
   3   9   0     1188.36     1296.89     47.76 o 
   5   9   0     3325.29     3271.46     94.60 o 
   7   9   0        4.42      -15.06     26.96 o 
   9   9   0      215.79      315.44     44.83 o 
  11   9   0       16.88       44.05     41.30 o 
  13   9   0     1336.82     1244.89    108.64 o 
  15   9   0        4.02      -57.32     68.69 o 
  17   9   0      236.85      243.75    191.37 o 
   0  10   0    29610.54    29360.12    552.05 o 
   2  10   0      639.63      619.29     48.99 o 
   4  10   0       80.48       31.99     27.85 o 
   6  10   0     6822.18     6741.75    129.85 o 
   8  10   0     4612.47     4483.09    115.54 o 
  10  10   0      281.28      188.14     49.47 o 
  12  10   0        9.74      -34.90     60.40 o 
  14  10   0     2508.41     2788.66    161.06 o 
  16  10   0      134.91      286.62    136.54 o 
   1  11   0      322.50      318.78     42.87 o 
   3  11   0      957.70      849.60     60.21 o 
   5  11   0      307.48      340.63     47.03 o 
   7  11   0      112.24      201.99     44.95 o 
   9  11   0       49.18       87.32     51.36 o 
  11  11   0     1216.49     1279.76    105.02 o 
  13  11   0      266.51      249.81     90.48 o 
  15  11   0        1.13       54.24     93.43 o 
   0  12   0     9703.86     9305.93    349.75 o 
   2  12   0     7255.49     7079.87    151.99 o 
   4  12   0       72.14      125.88     41.82 o 
   6  12   0     7361.39     7013.98    157.81 o 
   8  12   0     1003.35      919.58     78.68 o 
  10  12   0       81.30      124.94     68.29 o 
  12  12   0        3.14      -50.23     95.51 o 
  14  12   0      573.10      460.95    135.36 o 
   1  13   0      839.99      859.49     65.76 o 
   3  13   0      190.89      105.69     43.87 o 
   5  13   0       51.18       55.38     44.69 o 
   7  13   0     3192.03     2890.44    131.34 o 
   9  13   0      415.03      396.62     78.00 o 
  11  13   0      169.92      245.70     78.84 o 
  13  13   0      152.50      369.12    132.49 o 
  15  13   0      110.65       96.69    185.33 o 
   0  14   0     8104.33     7880.56    246.80 o 
   2  14   0     7132.16     7312.65    186.18 o 
   4  14   0      176.08      125.66     54.78 o 
   6  14   0      380.42      263.78     69.44 o 
   8  14   0     4728.41     4492.93    213.81 o 
  10  14   0     9128.40     9357.41    266.42 o 
  12  14   0      466.12      600.72    240.73 o 
  14  14   0     1345.34     1349.68    273.96 o 
   1  15   0      245.37      258.27     74.03 o 
   3  15   0     9392.81     8593.19    213.31 o 
   5  15   0     2083.28     1991.91    126.87 o 
   7  15   0     2135.16     2047.26    122.98 o 
   9  15   0      575.85      566.92     96.84 o 
  11  15   0     1122.82     1263.16    148.24 o 
  13  15   0      101.49      143.03    183.31 o 
   0  16   0     2110.47     1935.23    192.53 o 
   2  16   0     1013.99      946.47    103.65 o 
   4  16   0      897.49      830.19     99.17 o 
   6  16   0     1875.09     1823.70    144.22 o 
   8  16   0      114.91      176.30     91.30 o 
  10  16   0     1649.51     1696.21    144.09 o 
  12  16   0       39.17      -58.42    169.21 o 
   1  17   0     1508.49     1449.03    127.62 o 
   3  17   0     1316.63     1522.81    129.75 o 
   5  17   0     5423.98     5077.29    223.54 o 
   7  17   0     1301.31     1408.04    153.97 o 
   9  17   0      292.79      434.35    119.27 o 
   0  18   0     3514.67     3396.11    272.15 o 
   2  18   0      157.66      132.86     79.28 o 
   4  18   0      351.92      441.35     98.05 o 
   6  18   0     1379.03     1199.93    128.96 o 
   8  18   0      364.55      292.09    187.34 o 
   1  19   0     3910.87     3536.55    297.99 o 
   3  19   0     3330.04     3212.95    191.14 o 
   5  19   0     2663.94     2711.32    255.61 o 
 -19   1   1     2069.24     2195.80    268.73 o 
 -17   1   1     1015.47      956.70    118.88 o 
 -15   1   1     1141.14     1118.45    104.16 o 
 -13   1   1      314.82      237.66     58.71 o 
 -11   1   1     7414.48     7470.82    147.69 o 
  -9   1   1     6832.53     7632.53    144.87 o 
  -7   1   1     4246.77     4350.07     72.54 o 
  -5   1   1    27790.42    28917.83    295.96 o 
  -3   1   1      260.48      258.72     14.48 o 
  -1   1   1     1443.78     1528.24     32.59 o 
   1   1   1     2452.89     2437.13     31.24 o 
   3   1   1      809.03      896.03     28.21 o 
   5   1   1    19203.84    19964.12    228.59 o 
   7   1   1    14703.94    14549.62    172.28 o 
   9   1   1       56.61       57.45     28.66 o 
  11   1   1      232.23      235.89     43.64 o 
  13   1   1      135.85      174.21     48.52 o 
  15   1   1     4540.18     4670.60    253.54 o 
  17   1   1       40.97       58.80     77.72 o 
 -18   2   1      307.21      241.42     92.91 o 
 -16   2   1      211.14      199.81     75.04 o 
 -14   2   1      127.51       83.45     61.25 o 
 -12   2   1     3008.34     3207.54    105.96 o 
 -10   2   1      734.61      655.98     52.24 o 
  -8   2   1     1065.11     1393.45     46.76 o 
  -6   2   1       34.60       17.86     14.34 o 
  -4   2   1    46149.52    47052.89    463.01 o 
  -2   2   1    52824.14    54939.26    526.94 o 
   0   2   1     1862.25     1760.73     30.85 o 
   2   2   1      490.65      439.65     17.90 o 
   4   2   1    41625.93    42430.27    399.34 o 
   6   2   1    25553.70    25772.73    276.05 o 
   8   2   1      172.58      141.86     20.68 o 
  10   2   1      143.66      148.17     36.85 o 
  12   2   1     2777.87     2970.15    112.49 o 
  14   2   1       11.63       22.46     52.55 o 
  16   2   1      294.25      261.82     85.98 o 
  18   2   1        8.64      -77.96     77.96 o 
 -19   3   1     1049.89      814.77    170.93 o 
 -17   3   1     1218.18     1260.59    155.27 o 
 -15   3   1      966.12      932.78     98.68 o 
 -13   3   1       69.25      104.77     49.07 o 
 -11   3   1     5618.98     5591.44    137.80 o 
  -9   3   1    25338.71    26115.18    294.89 o 
  -7   3   1     1113.63     1216.58     42.70 o 
  -5   3   1    33725.50    34521.27    354.03 o 
  -3   3   1    37489.63    38054.45    377.73 o 
  -1   3   1      112.47      146.19     10.91 o 
   1   3   1      231.78      281.12     16.91 o 
   3   3   1      786.88      896.79     30.09 o 
   5   3   1    37113.50    38603.15    384.69 o 
   7   3   1    16398.82    15900.50    177.44 o 
   9   3   1      380.86      379.97     36.09 o 
  11   3   1     8405.64     8937.34    188.59 o 
  13   3   1     2510.65     2525.09    109.19 o 
  15   3   1     4519.54     4349.25    195.16 o 
  17   3   1      262.32      197.56     87.38 o 
 -18   4   1     2185.18     2324.33    164.89 o 
 -16   4   1     2507.08     2471.90    152.76 o 
 -14   4   1       55.55      151.34     55.79 o 
 -12   4   1      114.52      141.05     43.82 o 
 -10   4   1     3814.80     3800.05     91.22 o 
  -8   4   1    16340.67    17096.55    207.28 o 
  -6   4   1       75.72       61.82     18.06 o 
  -4   4   1      703.56      676.08     28.59 o 
  -2   4   1      552.32      539.10     27.18 o 
   0   4   1     1128.72     1106.38     41.92 o 
   2   4   1    15310.30    16281.69    234.67 o 
   4   4   1    12087.67    12701.62    195.68 o 
   6   4   1    42369.47    44774.49    434.49 o 
   8   4   1    11108.74    10290.48    132.31 o 
  10   4   1      281.42      296.81     42.88 o 
  12   4   1     1338.89     1239.88     77.28 o 
  14   4   1      775.13      710.34     78.88 o 
  16   4   1     1677.74     1695.40    137.62 o 
  18   4   1      354.52      500.10    153.52 o 
 -17   5   1      757.03      763.37    109.34 o 
 -15   5   1       75.82      142.09     71.62 o 
 -13   5   1     2856.97     2822.51    170.97 o 
 -11   5   1     2845.44     2817.20     91.31 o 
  -9   5   1      467.48      530.92     37.66 o 
  -7   5   1     3574.52     4013.05     77.13 o 
  -5   5   1     1277.53     1153.81     43.63 o 
  -3   5   1     5351.08     4961.54     75.65 o 
  -1   5   1    26601.64    26725.84    277.34 o 
   1   5   1     5829.17     6137.99     91.03 o 
   3   5   1    55519.64    56817.59    563.62 o 
   5   5   1    24424.68    25904.26    283.39 o 
   7   5   1     4122.33     4872.28     87.37 o 
   9   5   1      138.08      183.82     34.33 o 
  11   5   1     3090.73     3095.51    111.82 o 
  13   5   1     4096.81     3950.49    178.50 o 
  15   5   1     2032.29     2105.11    149.67 o 
  17   5   1      130.40      158.85     86.15 o 
 -18   6   1      380.32      413.08    102.62 o 
 -16   6   1     5473.93     5585.17    214.99 o 
 -14   6   1    10559.81    10008.56    350.07 o 
 -12   6   1    11424.97    11435.58    208.42 o 
 -10   6   1     1146.89     1222.44     62.24 o 
  -8   6   1    16868.07    16953.85    228.31 o 
  -6   6   1    21508.36    21086.02    229.81 o 
  -4   6   1     2118.28     2077.92     62.95 o 
  -2   6   1    18119.20    19584.09    205.07 o 
   0   6   1    57114.51    58464.11    620.84 o 
   2   6   1     6957.43     6743.79     93.80 o 
   4   6   1     9200.62     9238.96    125.07 o 
   6   6   1      110.56      153.25     24.69 o 
   8   6   1     6653.17     6135.08    152.08 o 
  10   6   1    50004.98    49151.52    570.40 o 
  12   6   1    18952.12    18865.79    301.89 o 
  14   6   1     1741.12     1658.67    110.06 o 
  16   6   1     5238.58     4979.59    244.82 o 
  18   6   1     2905.43     3512.75    291.09 o 
 -17   7   1     1593.82     1709.61    220.40 o 
 -15   7   1     4985.48     5288.79    278.03 o 
 -13   7   1     1637.69     1547.62    163.72 o 
 -11   7   1      341.64      359.58     46.80 o 
  -9   7   1      836.76      873.54     45.23 o 
  -7   7   1     6860.00     7077.92    108.42 o 
  -5   7   1    19268.08    18882.80    210.64 o 
  -3   7   1      392.91      276.96     22.49 o 
  -1   7   1     6455.02     7439.71    101.30 o 
   1   7   1    16039.80    16497.69    190.35 o 
   3   7   1    14501.63    14106.55    171.99 o 
   5   7   1    39879.04    40561.46    428.42 o 
   7   7   1      634.91      645.80     42.35 o 
   9   7   1      738.18      715.78     52.23 o 
  11   7   1     5032.94     5078.33    133.30 o 
  13   7   1     7530.89     6684.84    180.80 o 
  15   7   1      300.55      270.82     73.25 o 
  17   7   1      349.56      434.33     97.74 o 
 -18   8   1      461.86      484.19    153.76 o 
 -16   8   1     1902.50     1912.22    264.59 o 
 -14   8   1     7446.10     7785.50    202.27 o 
 -12   8   1     1280.95     1386.72     93.03 o 
 -10   8   1      218.73      270.65     41.74 o 
  -8   8   1     3846.17     3408.73     76.84 o 
  -6   8   1    20308.79    19556.54    224.16 o 
  -4   8   1     1659.67     1603.87     54.34 o 
  -2   8   1      654.37      954.86     39.31 o 
   0   8   1    35761.36    35443.25    403.63 o 
   2   8   1    74502.81    75743.01    751.45 o 
   4   8   1     3863.53     3332.11     70.43 o 
   6   8   1    17977.81    18024.20    224.23 o 
   8   8   1    22156.62    21609.18    287.57 o 
  10   8   1    10598.70    10551.09    182.33 o 
  12   8   1      426.93      351.85     57.46 o 
  14   8   1       43.27      -21.85     60.15 o 
  16   8   1     2857.40     3669.10    222.11 o 
 -17   9   1      472.52      260.96    131.71 o 
 -15   9   1      346.64      283.06     95.71 o 
 -13   9   1     4516.25     4676.45    162.42 o 
 -11   9   1    19572.52    19498.67    282.10 o 
  -9   9   1     5174.17     5091.15    100.47 o 
  -7   9   1      150.08      199.70     29.96 o 
  -5   9   1    24460.56    24225.79    347.17 o 
  -3   9   1    38645.75    39424.01    418.30 o 
  -1   9   1    13204.33    13674.10    170.20 o 
   1   9   1     4828.60     4895.77     95.59 o 
   3   9   1    10400.30    10129.76    140.82 o 
   5   9   1    17388.33    17331.60    237.12 o 
   7   9   1     6040.09     6206.60    176.47 o 
   9   9   1      847.79      825.91     78.23 o 
  11   9   1     5927.36     6085.49    167.88 o 
  13   9   1    12512.20    12020.89    294.83 o 
  15   9   1     6872.66     7065.95    269.57 o 
 -16  10   1     3217.60     3014.44    204.65 o 
 -14  10   1     2524.83     2465.88    164.86 o 
 -12  10   1     1155.50     1165.81    103.47 o 
 -10  10   1    12383.65    12205.43    250.61 o 
  -8  10   1     4543.25     4579.40    145.48 o 
  -6  10   1    13608.86    13836.03    205.37 o 
  -4  10   1      596.92      683.96     52.38 o 
  -2  10   1    20955.91    21576.29    304.98 o 
   0  10   1    17386.08    16788.80    226.68 o 
   2  10   1      290.19      179.05     35.49 o 
   4  10   1      641.15      657.25     61.65 o 
   6  10   1     2798.50     2650.39     89.94 o 
   8  10   1    10274.71    10091.52    191.63 o 
  10  10   1     4407.32     4795.03    135.62 o 
  12  10   1      115.64      180.59     69.38 o 
  14  10   1     3404.46     3578.39    212.79 o 
  16  10   1     6066.67     6532.83    525.77 o 
 -15  11   1        1.73      -27.38    106.06 o 
 -13  11   1     7017.62     6944.29    253.07 o 
 -11  11   1     8074.06     8750.63    210.26 o 
  -9  11   1     2779.87     3085.40    130.67 o 
  -7  11   1      673.97      732.04     62.23 o 
  -5  11   1    12289.42    12494.22    215.20 o 
  -3  11   1    10475.22    10467.58    188.29 o 
  -1  11   1    14419.04    14164.27    228.29 o 
   1  11   1     1126.82     1203.23     67.59 o 
   3  11   1    15469.62    15592.41    248.27 o 
   5  11   1    33768.04    33246.81    453.75 o 
   7  11   1    10082.64     9712.29    206.85 o 
   9  11   1       46.88       -4.52     47.17 o 
  11  11   1     6076.09     6206.38    197.96 o 
  13  11   1     4211.76     4129.42    222.07 o 
  15  11   1     3793.26     4311.22    243.07 o 
 -14  12   1      755.05      979.35    164.15 o 
 -12  12   1      507.07      562.52    128.79 o 
 -10  12   1     1525.11     1467.86    123.15 o 
  -8  12   1    17403.14    17368.93    285.73 o 
  -6  12   1     5818.18     5745.35    187.08 o 
  -4  12   1     8218.82     7852.35    164.23 o 
  -2  12   1    11244.01    10721.08    195.55 o 
   0  12   1     8866.21     8928.82    173.99 o 
   2  12   1    10864.68    10974.93    199.79 o 
   4  12   1      340.29      293.94     61.54 o 
   6  12   1    24159.86    23873.01    395.27 o 
   8  12   1     8243.92     8449.55    230.95 o 
  10  12   1     1777.83     1935.80    131.57 o 
  12  12   1       37.93       18.21    103.25 o 
  14  12   1     1321.80     1252.33    183.00 o 
 -15  13   1       12.33      -20.14    175.26 o 
 -13  13   1       79.91      115.35    121.87 o 
 -11  13   1     8353.81     8921.67    294.94 o 
  -9  13   1     9362.20     9083.87    274.48 o 
  -7  13   1     2124.59     2171.14    102.98 o 
  -5  13   1     3961.42     4026.69    129.59 o 
  -3  13   1    14681.80    14540.53    249.31 o 
  -1  13   1     5670.51     5240.38    132.68 o 
   1  13   1     2260.06     2078.78     95.75 o 
   3  13   1     1956.57     1833.34    101.67 o 
   5  13   1    21381.82    20978.65    380.25 o 
   7  13   1     1006.13     1209.35    132.30 o 
   9  13   1      218.01      216.15     74.60 o 
  11  13   1     1118.86     1095.71    137.25 o 
  13  13   1     3978.49     4210.53    492.53 o 
 -14  14   1     3415.84     3442.13    532.82 o 
 -12  14   1      620.10      562.24    116.46 o 
 -10  14   1      922.70      937.28    158.46 o 
  -8  14   1     9611.53     9480.69    264.11 o 
  -6  14   1     8630.49     8900.36    214.53 o 
  -4  14   1     1013.48     1160.72     81.17 o 
  -2  14   1      132.02      196.84     47.92 o 
   0  14   1     5172.24     5307.09    193.89 o 
   2  14   1    17136.16    15955.61    302.31 o 
   4  14   1     2063.78     2048.85    114.36 o 
   6  14   1     4985.25     5024.69    167.16 o 
   8  14   1      311.02      337.51     79.20 o 
  10  14   1     7207.67     7093.05    234.74 o 
  12  14   1       83.82      241.76    125.91 o 
 -13  15   1     1385.66     1566.25    203.16 o 
 -11  15   1     1667.73     1883.60    171.41 o 
  -9  15   1     2029.53     2055.49    241.97 o 
  -7  15   1     1933.83     1909.09    118.50 o 
  -5  15   1     3930.65     4158.27    188.92 o 
  -3  15   1     5474.56     5278.84    252.09 o 
  -1  15   1     1573.39     1610.57    136.08 o 
   1  15   1       82.27       34.48     52.70 o 
   3  15   1      624.13      716.51     79.98 o 
   5  15   1     5274.72     5431.03    198.43 o 
   7  15   1      517.60      533.14     91.75 o 
   9  15   1      161.85       94.13     77.03 o 
  11  15   1     2646.03     2597.10    196.47 o 
 -12  16   1     3641.98     3958.38    437.13 o 
 -10  16   1       16.75      219.28    126.68 o 
  -8  16   1     6117.15     5702.48    264.61 o 
  -6  16   1     7836.98     8128.94    324.39 o 
  -4  16   1     3371.63     3302.86    219.23 o 
  -2  16   1      538.34      774.44    136.08 o 
   0  16   1     2494.98     2294.18    147.01 o 
   2  16   1     3215.88     3404.79    153.00 o 
   4  16   1     5040.54     4990.25    181.78 o 
   6  16   1       90.47       52.21     63.32 o 
   8  16   1      504.35      616.15    100.34 o 
  10  16   1     3655.62     4016.94    410.89 o 
  -9  17   1      128.95      179.63    123.90 o 
  -7  17   1      587.25      699.25    143.05 o 
  -5  17   1     1526.59     1414.89    128.16 o 
  -3  17   1     1319.33     1135.65    115.48 o 
  -1  17   1       18.35       29.10     70.30 o 
   1  17   1       87.38       59.45     69.52 o 
   3  17   1     1012.97      821.98    107.61 o 
   5  17   1     2921.39     3148.41    181.29 o 
   7  17   1       15.11      157.41    115.83 o 
   9  17   1        6.92       59.24     99.75 o 
  -8  18   1      242.25      570.09    209.50 o 
  -6  18   1     1194.14     1224.21    127.92 o 
  -4  18   1     1991.89     1918.42    150.22 o 
  -2  18   1      480.36      394.64     92.81 o 
   0  18   1     2321.33     2075.76    153.90 o 
   2  18   1     1112.67     1076.92    149.74 o 
   4  18   1      313.53      174.91     86.57 o 
   6  18   1      355.80      382.65    116.51 o 
   8  18   1     1023.26     1216.72    273.96 o 
  -7  19   1      412.32      529.80    209.50 o 
  -5  19   1      896.11      795.57    170.77 o 
  -3  19   1     3609.57     3734.80    207.29 o 
  -1  19   1      930.31     1051.53    124.58 o 
   1  19   1       26.95      -75.93     75.93 o 
   3  19   1       11.26     -105.42    109.57 o 
   5  19   1      187.91      282.02    195.40 o 
 -18   0   2       19.65     -105.76    105.76 o 
 -16   0   2     1345.62     1429.70    170.77 o 
 -14   0   2     9753.38     9612.43    345.40 o 
 -12   0   2    23444.99    23569.31    472.42 o 
 -10   0   2      129.73      182.32     37.88 o 
  -8   0   2    10522.84    13072.18    228.11 o 
  -6   0   2    21271.05    21392.59    448.59 o 
  -4   0   2   192854.67   194405.20   2624.78 o 
  -2   0   2    45582.38    47983.62    921.44 o 
   0   0   2    34559.22    33512.87    455.68 o 
   2   0   2    16719.27    17052.91    249.52 o 
   4   0   2    74041.23    72762.52   1157.86 o 
   6   0   2    21120.47    23030.68    441.47 o 
   8   0   2    32958.15    34448.70    618.62 o 
  10   0   2    24959.44    25492.30    503.52 o 
  12   0   2      184.73      280.06     73.54 o 
  14   0   2     1407.26     1112.10    119.62 o 
  16   0   2     2662.86     2415.31    221.22 o 
  18   0   2     2599.21     2616.76    352.53 o 
 -19   1   2     9100.47     9296.27    423.82 o 
 -17   1   2     8702.54     8918.19    263.61 o 
 -15   1   2     1080.06      933.12     98.82 o 
 -13   1   2    19026.28    18947.52    369.07 o 
 -11   1   2    19262.73    18922.29    252.29 o 
  -9   1   2    15751.66    14732.42    182.54 o 
  -7   1   2     2812.37     3273.89     68.95 o 
  -5   1   2    51208.72    50811.35    499.39 o 
  -3   1   2    41921.47    43951.30    454.27 o 
  -1   1   2      319.21      268.37     25.31 o 
   1   1   2    10282.24    10747.85    122.18 o 
   3   1   2   104078.47   104348.56   1147.01 o 
   5   1   2    17912.58    17054.31    223.44 o 
   7   1   2     8432.69     7925.49    122.42 o 
   9   1   2      124.24      221.34     36.98 o 
  11   1   2    45396.38    44798.98    575.55 o 
  13   1   2    11715.59    11669.47    222.80 o 
  15   1   2     7179.43     6849.67    367.18 o 
  17   1   2      379.50      408.63     99.02 o 
 -18   2   2     1525.35     1644.76    139.15 o 
 -16   2   2     4518.95     4156.20    191.74 o 
 -14   2   2    16044.68    15512.51    405.99 o 
 -12   2   2      209.37      222.52     41.24 o 
 -10   2   2     2733.14     2934.58     68.96 o 
  -8   2   2    16500.56    16067.06    191.70 o 
  -6   2   2    32853.13    32676.23    337.59 o 
  -4   2   2     2781.73     2674.08     45.10 o 
  -2   2   2     3411.56     3001.70     43.03 o 
   0   2   2   100195.07    98922.40   1000.28 o 
   2   2   2     5140.50     5045.43     66.72 o 
   4   2   2     1217.18     1394.15     34.71 o 
   6   2   2       35.05       71.88     23.02 o 
   8   2   2     8755.18     8182.26    131.78 o 
  10   2   2    12660.65    12216.06    208.60 o 
  12   2   2     1518.05     1466.85     92.73 o 
  14   2   2      490.09      455.23     65.79 o 
  16   2   2     6612.61     7032.38    235.41 o 
  18   2   2     3138.18     3133.56    274.20 o 
 -19   3   2     2154.25     2557.37    284.35 o 
 -17   3   2      276.28      288.33     85.54 o 
 -15   3   2    11949.79    11261.07    281.34 o 
 -13   3   2     4990.53     4753.60    140.22 o 
 -11   3   2    17349.91    16827.49    233.00 o 
  -9   3   2    10908.24    10241.00    141.93 o 
  -7   3   2     2024.19     2344.14     53.37 o 
  -5   3   2    17717.39    17801.88    196.38 o 
  -3   3   2     9916.41     9271.04    108.82 o 
  -1   3   2   106865.38   110121.92   1149.31 o 
   1   3   2     6843.93     6751.83     78.83 o 
   3   3   2     3078.20     2689.10     48.89 o 
   5   3   2    27066.81    25348.64    290.20 o 
   7   3   2    24907.26    26092.67    287.51 o 
   9   3   2       17.30       75.07     32.78 o 
  11   3   2     5138.15     5076.96    129.30 o 
  13   3   2     4328.83     4155.87    157.72 o 
  15   3   2     4578.64     5027.99    177.41 o 
  17   3   2      474.83      333.49    148.29 o 
 -18   4   2     4443.84     4270.51    210.13 o 
 -16   4   2     4277.81     4563.92    200.07 o 
 -14   4   2    21180.59    19785.95    393.21 o 
 -12   4   2     1985.64     1937.55     97.05 o 
 -10   4   2     8900.88     8958.90    135.46 o 
  -8   4   2    33327.93    32737.43    353.59 o 
  -6   4   2    33267.62    32557.77    342.49 o 
  -4   4   2      941.12      861.93     32.64 o 
  -2   4   2    15645.55    16070.31    173.83 o 
   0   4   2    67411.92    69185.21    676.82 o 
   2   4   2    35941.75    35699.04    384.16 o 
   4   4   2     1788.37     1556.24     51.11 o 
   6   4   2     8432.49     7787.15    112.46 o 
   8   4   2    48193.81    47834.28    540.86 o 
  10   4   2    28910.45    27935.29    411.40 o 
  12   4   2      155.24      136.35     46.41 o 
  14   4   2     3127.55     2909.62    137.39 o 
  16   4   2    11498.99    11801.60    425.67 o 
  18   4   2     4193.06     4057.08    419.00 o 
 -19   5   2     1960.45     2079.32    238.59 o 
 -17   5   2      820.23     1066.05    116.57 o 
 -15   5   2     1553.01     1316.30    130.53 o 
 -13   5   2     1646.25     1521.75     93.95 o 
 -11   5   2     4818.27     5181.77    112.56 o 
  -9   5   2     5712.55     5500.92     98.46 o 
  -7   5   2     9587.04     9632.83    133.22 o 
  -5   5   2     7290.13     8179.54    111.95 o 
  -3   5   2    10436.46    10242.93    126.20 o 
  -1   5   2    43429.94    44393.89    449.66 o 
   1   5   2        1.77       14.69     11.32 o 
   3   5   2    22282.84    23051.15    255.06 o 
   5   5   2     3315.99     2916.99     62.08 o 
   7   5   2     6298.66     5993.75    132.29 o 
   9   5   2     4846.99     4916.60    118.54 o 
  11   5   2     6695.94     6565.20    163.49 o 
  13   5   2      436.11      504.97     64.66 o 
  15   5   2     7195.99     6581.82    291.34 o 
  17   5   2     1778.08     1704.65    237.26 o 
 -18   6   2     1210.08     1174.91    127.61 o 
 -16   6   2     1842.70     2203.03    146.06 o 
 -14   6   2    11096.03    10584.25    272.39 o 
 -12   6   2     5614.17     5531.06    136.30 o 
 -10   6   2     2689.24     2688.66     86.57 o 
  -8   6   2    17088.80    17217.38    213.65 o 
  -6   6   2     9026.53     8108.02    117.84 o 
  -4   6   2     5192.47     5501.60    107.56 o 
  -2   6   2     3119.08     3002.96     52.03 o 
   0   6   2    17087.46    16951.19    196.14 o 
   2   6   2    31868.37    32666.51    340.95 o 
   4   6   2     2871.31     3044.79     73.28 o 
   6   6   2    18232.53    18759.43    245.84 o 
   8   6   2     7298.27     6955.14    130.84 o 
  10   6   2    17181.93    16279.90    261.35 o 
  12   6   2     1722.78     1591.83     89.97 o 
  14   6   2     1585.07     1770.34    113.29 o 
  16   6   2     2698.96     2699.31    168.45 o 
 -17   7   2      257.58      353.62     91.52 o 
 -15   7   2      522.38      467.37     87.28 o 
 -13   7   2     6901.67     6781.80    176.57 o 
 -11   7   2     1116.79     1251.50     67.91 o 
  -9   7   2     6795.12     6872.61    144.95 o 
  -7   7   2     3163.82     3500.94     75.83 o 
  -5   7   2    37218.96    39576.57    395.35 o 
  -3   7   2      453.54      311.27     23.81 o 
  -1   7   2     3712.45     4097.45     77.56 o 
   1   7   2        4.17       26.75     18.68 o 
   3   7   2      123.67       63.41     19.58 o 
   5   7   2     8090.82     8445.94    125.52 o 
   7   7   2     6246.08     6396.41    111.32 o 
   9   7   2        9.26       10.26     32.86 o 
  11   7   2     1878.15     1775.08     91.12 o 
  13   7   2     1301.33     1461.35    102.63 o 
  15   7   2     1332.35     1293.03    110.02 o 
  17   7   2        0.62        6.04    173.24 o 
 -18   8   2        3.37       96.99    101.93 o 
 -16   8   2      243.60      146.69     92.29 o 
 -14   8   2      577.59      678.05     79.38 o 
 -12   8   2     2411.09     2097.38     98.91 o 
 -10   8   2       12.40       46.41     33.76 o 
  -8   8   2       52.80       43.42     24.64 o 
  -6   8   2     4386.20     4467.65     82.58 o 
  -4   8   2     3320.94     3264.09     72.93 o 
  -2   8   2      806.35      977.17     41.27 o 
   0   8   2     2316.18     2388.12     70.20 o 
   2   8   2      262.20      237.46     35.38 o 
   4   8   2    14920.73    15984.37    289.33 o 
   6   8   2      252.35      331.62     33.80 o 
   8   8   2      172.21      200.09     37.50 o 
  10   8   2     2975.85     3371.37    119.89 o 
  12   8   2      369.50      529.69     65.51 o 
  14   8   2     1538.98     1291.41    139.14 o 
  16   8   2       97.86      153.99    108.52 o 
 -17   9   2       88.68      126.25     97.95 o 
 -15   9   2      963.43      781.19    101.59 o 
 -13   9   2     3947.06     4220.04    153.81 o 
 -11   9   2     1605.34     1540.20     77.94 o 
  -9   9   2      511.01      618.38     44.16 o 
  -7   9   2      434.50      473.69     36.51 o 
  -5   9   2     8851.31     8659.59    124.00 o 
  -3   9   2    21228.61    22177.00    243.26 o 
  -1   9   2     1218.78     1151.42     51.02 o 
   1   9   2       25.08       33.65     23.30 o 
   3   9   2     9456.47     9273.63    148.81 o 
   5   9   2     4573.32     4674.29    110.59 o 
   7   9   2       11.62       14.66     30.87 o 
   9   9   2      410.17      383.77     53.65 o 
  11   9   2     3313.67     2961.48    132.21 o 
  13   9   2     1230.40     1142.24    127.69 o 
  15   9   2       52.08       90.04     95.92 o 
 -16  10   2      104.83      187.20    118.20 o 
 -14  10   2     1217.76     1022.05    106.03 o 
 -12  10   2      113.25      143.54     59.44 o 
 -10  10   2      213.16      372.01     70.87 o 
  -8  10   2     2043.61     1930.01     74.65 o 
  -6  10   2        7.78       28.74     27.30 o 
  -4  10   2     1100.91     1190.48     54.36 o 
  -2  10   2      180.41      193.26     30.88 o 
   0  10   2     2426.13     2540.96     75.85 o 
   2  10   2       46.20       35.30     26.65 o 
   4  10   2        4.69       21.82     28.82 o 
   6  10   2     9217.32     9255.14    162.33 o 
   8  10   2      506.62      492.44     57.49 o 
  10  10   2     5293.31     4967.29    152.18 o 
  12  10   2      241.14      260.05     77.43 o 
  14  10   2      575.55      658.16    118.84 o 
  16  10   2      111.32      115.85    131.71 o 
 -15  11   2      287.39      322.88    132.10 o 
 -13  11   2       54.10      114.85     81.79 o 
 -11  11   2       67.51      -16.59     60.04 o 
  -9  11   2       23.72       25.62     37.37 o 
  -7  11   2      328.94      324.87     45.66 o 
  -5  11   2     1152.99     1122.01     68.87 o 
  -3  11   2      252.06      232.86     69.82 o 
  -1  11   2      159.64      211.36     38.65 o 
   1  11   2      695.63      760.31     55.82 o 
   3  11   2     3539.31     3702.73    101.75 o 
   5  11   2      305.25      296.65     52.10 o 
   7  11   2     1034.84     1135.81     81.72 o 
   9  11   2       19.41       42.01     51.65 o 
  11  11   2      418.79      446.75     88.10 o 
  13  11   2     1688.03     1626.06    320.59 o 
  15  11   2       43.75      120.53    204.47 o 
 -14  12   2      319.44      208.12     98.64 o 
 -12  12   2      308.99      234.66     78.90 o 
 -10  12   2     6346.38     6252.67    181.49 o 
  -8  12   2       30.43       86.98     45.07 o 
  -6  12   2       37.85       75.83     40.77 o 
  -4  12   2     1183.03     1131.47     70.87 o 
  -2  12   2      692.90      582.04     54.46 o 
   0  12   2      465.03      514.83     53.37 o 
   2  12   2       20.89        8.59     40.34 o 
   4  12   2       20.03       39.75     44.53 o 
   6  12   2      284.42      224.14     61.82 o 
   8  12   2      184.49      150.14     62.93 o 
  10  12   2     2077.80     1787.79    129.35 o 
  12  12   2      339.47      413.18    106.53 o 
  14  12   2      249.25      202.36    121.63 o 
 -15  13   2     1105.72     1686.09    294.11 o 
 -13  13   2      849.53      992.41    240.73 o 
 -11  13   2     2758.61     3002.11    162.99 o 
  -9  13   2      822.59      808.82     73.32 o 
  -7  13   2      381.80      440.44     61.75 o 
  -5  13   2       18.57       -5.20     39.89 o 
  -3  13   2     3605.79     3453.11    118.96 o 
  -1  13   2     3026.36     3179.37    132.10 o 
   1  13   2      932.27      741.06     72.93 o 
   3  13   2     1860.22     1914.97    105.88 o 
   5  13   2    14961.47    14703.38    287.52 o 
   7  13   2     1920.05     1767.96    123.94 o 
   9  13   2     2639.31     2636.34    154.04 o 
  11  13   2     2252.27     2306.15    177.08 o 
  13  13   2     1193.20     1249.23    239.72 o 
 -14  14   2     1545.56     1619.79    304.18 o 
 -12  14   2      372.11      372.29    149.95 o 
 -10  14   2      604.47      660.41    159.93 o 
  -8  14   2      131.12       57.73     51.26 o 
  -6  14   2      150.54      163.67     51.91 o 
  -4  14   2      366.05      291.79     62.26 o 
  -2  14   2      102.39      112.36     52.91 o 
   0  14   2       29.46       45.12     49.94 o 
   2  14   2     3655.67     3783.36    151.32 o 
   4  14   2      309.60      305.69     63.15 o 
   6  14   2       17.89        9.28     53.28 o 
   8  14   2      124.48      111.32     72.92 o 
  10  14   2       18.79      132.31     77.27 o 
  12  14   2     1451.19     1435.68    196.43 o 
 -13  15   2     2396.12     2812.52    249.11 o 
 -11  15   2      590.85      903.68    185.33 o 
  -9  15   2     4519.66     4233.72    240.40 o 
  -7  15   2        0.07       25.78     62.83 o 
  -5  15   2     2499.60     2636.36    132.99 o 
  -3  15   2     1869.48     2033.30    116.98 o 
  -1  15   2    10104.95     9117.34    242.54 o 
   1  15   2     3621.85     3666.85    160.00 o 
   3  15   2     2229.63     2282.92    125.17 o 
   5  15   2      457.21      533.05     78.71 o 
   7  15   2     3110.75     2687.36    159.68 o 
   9  15   2       23.21      -51.21     71.31 o 
  11  15   2     2434.79     2369.57    192.20 o 
 -12  16   2      168.80      394.40    153.76 o 
 -10  16   2      960.20     1102.05    175.13 o 
  -8  16   2     1293.87     1147.17    116.52 o 
  -6  16   2     1354.73     1285.08    119.51 o 
  -4  16   2     1100.93     1203.59    192.19 o 
  -2  16   2      410.36      349.89     80.27 o 
   0  16   2     8082.79     7825.54    210.24 o 
   2  16   2      842.11      774.72     87.06 o 
   4  16   2      542.25      542.23     79.93 o 
   6  16   2       11.86      -11.26     69.82 o 
   8  16   2     3778.84     4059.48    240.46 o 
  10  16   2     1617.62     1813.84    172.32 o 
  -9  17   2      974.79      841.97    180.29 o 
  -7  17   2      707.39      575.69    100.98 o 
  -5  17   2       31.27       14.47     74.03 o 
  -3  17   2     6511.22     6837.34    231.88 o 
  -1  17   2     1298.15     1331.51    123.03 o 
   1  17   2      146.99      121.15     74.40 o 
   3  17   2      207.73      234.81     73.45 o 
   5  17   2     1537.56     1381.73    192.97 o 
   7  17   2     1407.92     1599.28    204.11 o 
   9  17   2      303.14      345.50    118.40 o 
  -8  18   2     6299.38     6790.68    485.48 o 
  -6  18   2     3981.57     3910.97    215.72 o 
  -4  18   2     1580.28     1441.70    135.63 o 
  -2  18   2     2559.03     2665.05    171.45 o 
   0  18   2     5609.23     5599.12    359.38 o 
   2  18   2     7469.93     7568.67    251.91 o 
   4  18   2      199.89      134.85     83.69 o 
   6  18   2     2502.63     2139.76    236.44 o 
  -7  19   2       85.44       72.36    164.18 o 
  -5  19   2       48.10       16.12    118.23 o 
  -3  19   2     1328.70     1386.25    138.54 o 
  -1  19   2      199.40      178.15     88.15 o 
   1  19   2       67.61      169.54     85.95 o 
   3  19   2       63.41      134.97    125.35 o 
 -19   1   3        3.89       83.97     88.11 o 
 -17   1   3      405.52      555.47     95.91 o 
 -15   1   3       12.24       57.32     60.66 o 
 -13   1   3     4010.00     4030.78    158.86 o 
 -11   1   3      861.04      960.55     46.60 o 
  -9   1   3      471.74      594.23     33.76 o 
  -7   1   3    17587.17    18470.83    220.80 o 
  -5   1   3     3411.69     3340.15     52.96 o 
  -1   1   3    20777.12    20737.31    208.42 o 
   1   1   3     1411.34     1460.64     29.99 o 
   3   1   3     4845.45     5076.92     76.00 o 
   5   1   3     1023.09     1094.36     39.76 o 
   7   1   3    10156.38    11075.13    228.86 o 
   9   1   3     1406.63     1278.83     67.96 o 
  11   1   3       17.02        6.42     51.53 o 
  13   1   3      756.71      761.71     70.62 o 
  15   1   3      933.27      953.98     86.84 o 
  17   1   3      101.26       36.15     85.54 o 
 -18   2   3       15.04      -69.07     69.07 o 
 -16   2   3      723.52      691.68     92.83 o 
 -14   2   3     3950.52     3945.01    168.85 o 
 -12   2   3     7611.46     7523.55    150.68 o 
 -10   2   3     6155.69     6823.14    109.53 o 
  -8   2   3    33696.66    35476.70    373.42 o 
  -6   2   3    13095.02    13368.13    155.87 o 
  -4   2   3     1032.35      971.33     27.72 o 
  -2   2   3   101275.10   104624.32    994.55 o 
   0   2   3    10862.50    11376.88    134.84 o 
   2   2   3    17839.28    17882.63    202.64 o 
   4   2   3     4148.56     4010.18     77.04 o 
   6   2   3       68.01       41.50     20.57 o 
   8   2   3     6620.35     6762.30    135.09 o 
  10   2   3     2899.26     2917.30    106.27 o 
  12   2   3     5215.01     4875.24    134.52 o 
  14   2   3       30.42       46.00     52.72 o 
  16   2   3     1960.29     2138.01    153.89 o 
  18   2   3     1954.89     1528.96    292.09 o 
 -19   3   3      148.45       91.49     87.24 o 
 -17   3   3      130.75       96.38     86.94 o 
 -15   3   3      396.89      433.55     76.91 o 
 -13   3   3      607.28      559.80     74.73 o 
 -11   3   3     2164.22     2077.58     68.65 o 
  -9   3   3      945.83     1033.96     44.31 o 
  -7   3   3     6462.28     6672.42    121.82 o 
  -5   3   3      567.29      603.72     26.43 o 
  -3   3   3    20596.86    22763.87    236.13 o 
  -1   3   3    21349.83    21960.25    240.00 o 
   1   3   3     3687.07     4100.78     59.42 o 
   3   3   3      458.73      541.09     24.02 o 
   5   3   3       46.44       57.01     19.89 o 
   7   3   3     1801.74     1880.32     64.92 o 
   9   3   3       29.12       87.93     34.88 o 
  11   3   3     3132.83     3178.57    117.18 o 
  13   3   3     1946.57     1913.38    101.25 o 
  15   3   3      989.88     1020.00    100.26 o 
  17   3   3      539.65      489.18    104.29 o 
 -18   4   3      244.63      229.10     89.50 o 
 -16   4   3      813.57      872.21    100.09 o 
 -14   4   3     5685.31     5762.56    334.95 o 
 -12   4   3     1488.77     1495.57     87.66 o 
 -10   4   3       96.09      142.27     29.27 o 
  -8   4   3     1617.81     1718.12     53.70 o 
  -6   4   3    12509.45    12675.02    155.04 o 
  -4   4   3    14612.18    14553.59    200.03 o 
  -2   4   3     9740.60    10214.87    126.26 o 
   0   4   3    26045.78    26738.51    273.88 o 
   2   4   3    62924.64    64277.72    597.81 o 
   4   4   3     5404.99     4923.71     83.16 o 
   6   4   3     1022.49     1060.43     43.94 o 
   8   4   3      850.01      743.58     47.47 o 
  10   4   3     4713.52     4605.82    120.98 o 
  12   4   3     2714.74     2706.59    132.73 o 
  14   4   3     1484.45     1334.66    100.30 o 
  16   4   3     1608.07     1692.33    141.94 o 
  18   4   3      192.56       80.58    179.29 o 
 -19   5   3     2544.87     2571.76    242.79 o 
 -17   5   3     1547.91     1133.91    119.79 o 
 -15   5   3      420.58      525.85     84.79 o 
 -13   5   3     2557.48     2615.35    116.90 o 
 -11   5   3    10266.22    10371.67    217.78 o 
  -9   5   3    19384.11    18745.88    228.71 o 
  -7   5   3     2749.41     2954.44     64.37 o 
  -5   5   3     9272.48     9249.48    130.48 o 
  -3   5   3    41849.08    42310.87    453.54 o 
  -1   5   3    13049.49    13207.96    176.72 o 
   1   5   3     1796.31     1788.27     39.26 o 
   3   5   3       40.54       47.71     16.91 o 
   5   5   3    20038.19    19994.55    231.35 o 
   7   5   3    17931.09    17725.29    237.74 o 
   9   5   3      372.31      310.03     46.68 o 
  11   5   3     5650.27     5635.79    142.39 o 
  13   5   3     3026.53     3318.87    131.53 o 
  15   5   3     1710.44     1961.73    142.57 o 
  17   5   3        5.42       17.67    120.17 o 
 -18   6   3      548.32      631.60    190.74 o 
 -16   6   3     2365.41     2301.13    148.64 o 
 -14   6   3     8283.05     8294.08    227.85 o 
 -12   6   3     1515.83     1458.23     94.29 o 
 -10   6   3     1549.92     1694.36     63.74 o 
  -8   6   3    14295.61    13783.95    179.88 o 
  -6   6   3    22032.88    21916.28    249.80 o 
  -4   6   3     3900.17     4120.00     71.43 o 
  -2   6   3    10055.92    10054.60    150.41 o 
   0   6   3     1269.03     1751.84     48.76 o 
   2   6   3     3430.79     3992.98     65.98 o 
   4   6   3      420.34      436.61     30.05 o 
   6   6   3      141.63      155.29     26.34 o 
   8   6   3     2877.39     2901.78     88.56 o 
  10   6   3     2604.04     2621.97    105.64 o 
  12   6   3       53.80       29.49     46.53 o 
  14   6   3       70.78      -19.79     61.76 o 
  16   6   3     4179.89     4540.81    317.11 o 
 -19   7   3    10842.20    11099.57    646.64 o 
 -17   7   3     4361.78     4178.12    202.18 o 
 -15   7   3      116.67       59.48     65.54 o 
 -13   7   3     5804.36     6215.39    206.60 o 
 -11   7   3    28103.67    27483.72    384.66 o 
  -9   7   3    37244.38    37566.41    413.61 o 
  -7   7   3    10411.60     9955.01    142.32 o 
  -5   7   3     1472.79     1593.48     51.29 o 
  -3   7   3    53896.40    54413.04    583.80 o 
  -1   7   3    41711.77    40406.13    425.22 o 
   1   7   3     9029.03     9151.65    128.07 o 
   3   7   3    22143.29    22735.31    273.23 o 
   5   7   3    18342.89    18292.49    337.68 o 
   7   7   3     3141.94     3066.56     97.55 o 
   9   7   3      921.04      886.18     64.77 o 
  11   7   3    11436.74    10832.28    211.65 o 
  13   7   3     9895.65    10241.63    216.15 o 
  15   7   3     6405.30     6440.44    224.90 o 
 -18   8   3     1310.29     1344.35    135.68 o 
 -16   8   3     5886.20     6234.03    250.93 o 
 -14   8   3     2128.19     2163.99    134.04 o 
 -12   8   3      455.57      435.90     59.76 o 
 -10   8   3       20.75       -1.07     29.64 o 
  -8   8   3    18475.41    18592.18    233.33 o 
  -6   8   3     6809.32     6531.97    114.60 o 
  -4   8   3    12451.79    12953.00    157.86 o 
  -2   8   3        8.61        5.84     18.55 o 
   0   8   3    14263.93    13825.50    177.92 o 
   2   8   3    12302.48    11832.32    152.88 o 
   4   8   3     4129.92     4099.15     81.34 o 
   6   8   3     1780.90     1775.95     64.30 o 
   8   8   3    15038.07    15362.76    228.35 o 
  10   8   3     5419.36     5249.26    137.46 o 
  12   8   3      235.32      212.08     71.31 o 
  14   8   3     1277.36     1460.67    145.97 o 
  16   8   3     4723.32     4971.81    337.42 o 
 -17   9   3     5105.88     5235.68    289.55 o 
 -15   9   3     1129.48     1048.64    127.13 o 
 -13   9   3      719.85      759.37     71.52 o 
 -11   9   3     4254.64     4320.93    172.52 o 
  -9   9   3    20566.71    20653.24    247.68 o 
  -7   9   3      216.29      212.26     30.39 o 
  -5   9   3     5618.21     5357.36    110.35 o 
  -3   9   3    14404.34    14402.40    236.78 o 
  -1   9   3     6905.33     6692.18    110.60 o 
   1   9   3    15153.53    16152.75    219.11 o 
   3   9   3      454.75      348.04     36.21 o 
   5   9   3    20199.37    20277.34    271.94 o 
   7   9   3    10429.66    10015.07    187.05 o 
   9   9   3     7327.92     7030.68    177.91 o 
  11   9   3      943.63      914.07     99.73 o 
  13   9   3     9593.23     9455.13    263.57 o 
  15   9   3     3233.52     3084.06    210.33 o 
 -18  10   3      140.64       26.19    193.39 o 
 -16  10   3     5476.12     6284.99    309.75 o 
 -14  10   3     6888.10     7101.01    220.67 o 
 -12  10   3     4019.19     4239.61    153.71 o 
 -10  10   3     2665.91     2430.11     81.41 o 
  -8  10   3    25683.81    25732.90    315.20 o 
  -6  10   3    26478.21    26349.43    376.03 o 
  -4  10   3     7456.53     6884.64    118.80 o 
  -2  10   3      370.34      401.26     36.26 o 
   0  10   3    17947.45    18266.19    244.30 o 
   2  10   3    38626.12    39160.42    460.13 o 
   4  10   3     9114.88     9006.59    171.12 o 
   6  10   3     1326.12     1291.62     74.36 o 
   8  10   3     2945.61     3065.20    129.99 o 
  10  10   3     8819.25     9468.69    248.63 o 
  12  10   3     4385.90     3953.41    184.75 o 
  14  10   3       58.56       95.39     94.66 o 
 -17  11   3      284.09      404.90    197.42 o 
 -15  11   3      145.02      248.29    153.10 o 
 -13  11   3      588.56      562.80     99.73 o 
 -11  11   3     2989.43     2838.04    147.47 o 
  -9  11   3    13375.00    12983.23    258.57 o 
  -7  11   3     1073.09      991.23     63.73 o 
  -5  11   3      828.89      763.96     55.54 o 
  -3  11   3     5813.74     5533.57    119.52 o 
  -1  11   3     9025.81     8833.44    167.77 o 
   1  11   3       17.84       10.42     32.39 o 
   3  11   3     3165.63     3354.38    133.18 o 
   5  11   3     5912.65     6055.65    175.52 o 
   7  11   3     1252.25     1213.78    110.48 o 
   9  11   3       90.76       63.14     55.70 o 
  11  11   3     1506.43     1593.10    125.61 o 
  13  11   3     1710.26     1796.79    264.92 o 
  15  11   3     1299.67     1657.95    210.45 o 
 -16  12   3     2025.76     2190.16    221.87 o 
 -14  12   3    11613.97    12434.51    363.96 o 
 -12  12   3     6512.53     6393.18    276.80 o 
 -10  12   3      310.22      344.09     67.27 o 
  -8  12   3    10923.01    11178.47    198.57 o 
  -6  12   3    12071.60    11881.19    201.53 o 
  -4  12   3    13488.86    13330.36    330.93 o 
  -2  12   3     6605.69     6538.30    174.59 o 
   0  12   3     4867.67     4596.41    136.75 o 
   2  12   3    27239.02    27312.13    488.45 o 
   4  12   3     6278.13     6173.80    227.07 o 
   6  12   3       81.57       54.46     51.58 o 
   8  12   3     2589.46     2617.27    158.17 o 
  10  12   3    18601.67    19566.44    479.87 o 
  12  12   3     8367.24     8954.97    309.96 o 
  14  12   3        4.59       28.20    177.27 o 
 -15  13   3      580.46     1228.81    257.85 o 
 -13  13   3     4027.02     3999.81    194.38 o 
 -11  13   3     6876.35     6697.94    267.23 o 
  -9  13   3      905.77     1041.53     80.71 o 
  -7  13   3      293.03      330.40     55.76 o 
  -5  13   3     2125.09     2334.17    116.74 o 
  -3  13   3    11644.09    11496.82    240.37 o 
  -1  13   3     2516.01     2616.74    121.41 o 
   1  13   3     2110.22     1881.25    106.90 o 
   3  13   3     5682.49     5932.96    166.81 o 
   5  13   3    15310.41    15444.41    332.34 o 
   7  13   3      394.73      250.98     73.89 o 
   9  13   3        8.57       53.01     71.93 o 
  11  13   3      162.73      229.36     97.91 o 
  13  13   3     2600.72     1962.07    324.33 o 
 -14  14   3      527.79      476.63    157.13 o 
 -12  14   3     2448.80     2780.07    191.59 o 
 -10  14   3      189.57      104.60    112.09 o 
  -8  14   3     8692.23     8553.80    327.39 o 
  -6  14   3     2348.21     2482.48    125.69 o 
  -4  14   3      390.49      376.65     64.27 o 
  -2  14   3      186.15      250.49     58.55 o 
   0  14   3    10830.64    10795.46    237.80 o 
   2  14   3     7984.41     8274.32    205.49 o 
   4  14   3     3465.62     3670.78    152.39 o 
   6  14   3        9.06      -11.86     62.06 o 
   8  14   3     7045.36     6904.87    311.99 o 
  10  14   3     2548.15     2333.88    267.59 o 
  12  14   3      142.94       50.65    123.06 o 
 -13  15   3      711.14      989.92    177.23 o 
 -11  15   3     2904.29     3454.21    489.51 o 
  -9  15   3     3791.05     4117.10    193.92 o 
  -7  15   3      341.18      386.72     71.40 o 
  -5  15   3     3028.04     3311.73    167.40 o 
  -3  15   3    12937.89    12580.76    269.52 o 
  -1  15   3     8826.19     8232.92    290.29 o 
   1  15   3      319.54      445.61     69.42 o 
   3  15   3     1918.31     1958.47    157.77 o 
   5  15   3     8709.58     9066.57    229.82 o 
   7  15   3    10012.35    10471.49    345.54 o 
   9  15   3     4160.11     4114.93    203.68 o 
  11  15   3      387.33      399.43    145.04 o 
 -12  16   3     1254.54      973.99    254.83 o 
 -10  16   3      485.10      567.90    148.14 o 
  -8  16   3     1327.00     1445.65    145.43 o 
  -6  16   3      790.78      728.16    100.16 o 
  -4  16   3      258.11      331.37     71.16 o 
  -2  16   3     1282.11     1384.66    107.50 o 
   0  16   3     6107.92     6235.88    187.44 o 
   2  16   3     1010.13      834.68     90.51 o 
   4  16   3       50.62       77.23     62.76 o 
   6  16   3      932.40      748.60    104.84 o 
   8  16   3      836.73      758.16    110.97 o 
  10  16   3      221.77      239.56    138.44 o 
  -9  17   3     8699.23     9397.57    413.13 o 
  -7  17   3       50.52       74.55     77.59 o 
  -5  17   3     1383.15     1377.63    127.06 o 
  -3  17   3      520.59      644.24    100.12 o 
  -1  17   3     5821.10     5711.60    224.68 o 
   1  17   3     1141.70     1169.33    105.64 o 
   3  17   3      659.13      702.87     90.84 o 
   5  17   3     5562.04     5871.37    418.61 o 
   7  17   3     2629.05     2408.68    167.84 o 
   9  17   3       17.09      -82.98     97.18 o 
  -8  18   3     1713.20     1672.65    514.69 o 
  -6  18   3     1061.56     1049.48    121.96 o 
  -4  18   3       59.64      -20.47     75.91 o 
  -2  18   3       50.53       63.57     75.96 o 
   0  18   3      715.09      689.63    107.75 o 
   2  18   3      982.63      923.18    115.28 o 
   4  18   3      881.92     1201.27    113.71 o 
   6  18   3        2.18      -26.79    101.94 o 
  -7  19   3       40.37      297.48    399.87 o 
  -5  19   3       45.15      105.41    127.19 o 
  -3  19   3      329.42      222.54     91.47 o 
  -1  19   3       43.60       84.24     84.14 o 
   1  19   3      112.14       84.72     82.79 o 
   3  19   3       41.35      139.00    175.26 o 
 -18   0   4     4957.29     4931.45    503.61 o 
 -16   0   4     5405.57     5255.27    279.11 o 
 -14   0   4    14838.96    14805.68    640.59 o 
 -12   0   4     2362.05     2490.76    131.71 o 
 -10   0   4       11.92       61.94     29.69 o 
  -8   0   4    25086.98    24657.77    381.15 o 
  -6   0   4   169371.28   171172.42   2661.17 o 
  -4   0   4    17749.61    17915.41    317.35 o 
  -2   0   4      460.60      572.25     29.21 o 
   0   0   4     8813.10     8937.39    145.96 o 
   2   0   4    67381.66    65558.02    965.03 o 
   4   0   4    72681.66    70811.06    881.80 o 
   6   0   4     9062.96     9675.21    226.93 o 
   8   0   4    14936.62    14301.22    319.44 o 
  10   0   4    35961.16    34454.15    810.46 o 
  12   0   4      769.65      798.79     98.93 o 
  14   0   4     5065.30     4748.19    400.70 o 
  16   0   4     3399.23     3345.94    263.33 o 
 -19   1   4     3748.25     4038.58    209.68 o 
 -17   1   4     4152.14     4127.64    239.88 o 
 -15   1   4     3331.04     3072.49    155.30 o 
 -13   1   4      128.69      287.29     60.32 o 
 -11   1   4    18729.47    18488.39    226.77 o 
  -9   1   4    51527.03    51922.86    530.63 o 
  -7   1   4     4221.13     4111.79     66.78 o 
  -5   1   4     1429.81     1423.43     47.91 o 
  -3   1   4   120536.60   122828.90   1249.28 o 
  -1   1   4   115902.58   118591.20   1205.43 o 
   1   1   4    20420.88    20219.20    211.58 o 
   3   1   4     9198.06     9590.05    142.67 o 
   5   1   4    11889.13    11997.91    161.84 o 
   7   1   4    42428.62    42558.62    528.06 o 
   9   1   4     7240.11     7015.78    147.22 o 
  11   1   4      418.65      347.50     53.87 o 
  13   1   4     2623.15     2518.81    116.05 o 
  15   1   4     6702.27     6774.92    183.74 o 
  17   1   4     3354.16     4068.09    243.09 o 
 -18   2   4     1032.90     1057.96    118.22 o 
 -16   2   4     3509.79     3913.75    181.43 o 
 -14   2   4    18410.78    18106.76    365.03 o 
 -12   2   4    20070.20    19886.55    292.90 o 
 -10   2   4      616.79      541.49     34.92 o 
  -8   2   4    25897.24    26452.91    288.39 o 
  -6   2   4    24342.38    22853.05    245.08 o 
  -4   2   4   152973.16   155171.67   1572.43 o 
  -2   2   4    53710.19    56131.21    582.17 o 
   0   2   4    51808.40    51138.16    532.32 o 
   2   2   4    64727.87    64103.95    625.66 o 
   4   2   4    21008.26    22371.35    241.50 o 
   6   2   4     7408.94     8162.77    137.31 o 
   8   2   4     2862.44     2776.19     96.64 o 
  10   2   4    10400.79     9666.90    186.51 o 
  12   2   4     2668.38     2708.46    114.04 o 
  14   2   4     1210.99     1222.26     92.47 o 
  16   2   4      597.15      600.98     92.80 o 
 -19   3   4     1587.74     1496.17    139.91 o 
 -17   3   4     8673.03     8675.43    260.52 o 
 -15   3   4       30.44      -43.61     55.26 o 
 -13   3   4     4023.60     3924.74    155.30 o 
 -11   3   4     6986.67     6850.98    136.04 o 
  -9   3   4    11543.90    11201.35    149.61 o 
  -7   3   4       53.58       42.70     16.55 o 
  -5   3   4      242.12      348.86     23.33 o 
  -3   3   4    82867.27    87046.57   1059.93 o 
  -1   3   4     3338.33     2978.47     57.52 o 
   1   3   4     8796.11     9130.16    117.64 o 
   3   3   4     2941.60     2694.23     55.28 o 
   5   3   4    41866.40    42690.96    440.41 o 
   7   3   4    14696.27    13595.21    192.55 o 
   9   3   4     8885.46     8822.21    221.92 o 
  11   3   4     3009.24     2958.74    116.36 o 
  13   3   4     5574.81     6128.21    161.01 o 
  15   3   4     3153.12     2762.34    132.69 o 
  17   3   4      269.70      320.39    144.57 o 
 -18   4   4      865.30     1043.01    125.18 o 
 -16   4   4     2389.96     2525.85    150.59 o 
 -14   4   4     6805.95     6691.44    199.40 o 
 -12   4   4     2159.48     2131.70     88.61 o 
 -10   4   4     1470.31     1487.37     55.75 o 
  -8   4   4     3259.28     3233.84     93.63 o 
  -6   4   4    21323.55    21407.33    237.72 o 
  -4   4   4    28994.44    31425.08    347.25 o 
  -2   4   4       11.09       44.77     12.14 o 
   0   4   4     1771.60     1935.90     53.46 o 
   2   4   4    19525.11    19864.79    233.94 o 
   4   4   4    52748.17    53626.61    542.07 o 
   6   4   4     3370.59     3260.89     83.86 o 
   8   4   4     1384.17     1268.84     75.58 o 
  10   4   4     8363.60     8940.92    180.16 o 
  12   4   4    12025.82    11975.11    230.76 o 
  14   4   4       31.87       64.95     56.00 o 
  16   4   4      812.17      697.71     98.53 o 
 -19   5   4     2101.76     2133.16    162.27 o 
 -17   5   4     1976.53     1717.58    134.47 o 
 -15   5   4       30.09       62.79     68.33 o 
 -13   5   4    10112.74     9893.38    212.09 o 
 -11   5   4    10350.35     9862.77    163.17 o 
  -9   5   4    13620.38    13514.40    208.86 o 
  -7   5   4     4744.01     4779.36     83.74 o 
  -5   5   4    18264.83    19372.81    218.86 o 
  -3   5   4    85851.57    85936.91    834.03 o 
  -1   5   4    19598.66    19959.18    215.96 o 
   1   5   4      862.64      899.85     32.10 o 
   3   5   4      159.65      119.95     19.16 o 
   5   5   4    19227.32    18657.57    221.21 o 
   7   5   4     7823.15     7329.76    149.25 o 
   9   5   4    10386.17    10106.24    188.63 o 
  11   5   4      602.07      610.82     72.89 o 
  13   5   4     3800.41     3573.88    170.12 o 
  15   5   4     1729.05     1785.40    124.18 o 
  17   5   4      235.78      449.22    229.65 o 
 -18   6   4       17.49      -55.83     79.38 o 
 -16   6   4       77.91       72.24     72.69 o 
 -14   6   4     4484.96     4750.19    178.84 o 
 -12   6   4     2024.98     2275.16     96.23 o 
 -10   6   4      754.51      930.49     49.19 o 
  -8   6   4       73.30       63.40     23.28 o 
  -6   6   4     8757.62     8492.86    121.48 o 
  -4   6   4    15700.45    15900.00    186.72 o 
  -2   6   4     7771.02     7792.69    180.97 o 
   0   6   4      132.06       51.37     17.18 o 
   2   6   4    20876.96    21019.51    224.94 o 
   4   6   4     1177.48      953.46     41.88 o 
   6   6   4     6036.76     6164.79    116.34 o 
   8   6   4      116.38       89.51     33.76 o 
  10   6   4     5975.17     5820.38    142.02 o 
  12   6   4     1895.89     1859.42    100.52 o 
  14   6   4      297.59      304.81     74.66 o 
  16   6   4      252.98      397.50    113.54 o 
 -19   7   4     1991.00     2111.88    191.73 o 
 -17   7   4     3934.07     4128.00    200.35 o 
 -15   7   4     1143.50     1218.12    111.51 o 
 -13   7   4       15.76       49.17     45.24 o 
 -11   7   4    19818.68    19530.57    271.46 o 
  -9   7   4      308.17      304.65     33.78 o 
  -7   7   4      682.59      687.24     39.37 o 
  -5   7   4     9300.60    10416.64    140.30 o 
  -3   7   4    10662.11    11676.86    146.74 o 
  -1   7   4     7591.77     6976.57    105.42 o 
   1   7   4     2254.01     2317.79     49.91 o 
   3   7   4     4434.76     4981.67     86.71 o 
   5   7   4     3633.72     3488.17     76.11 o 
   7   7   4     4086.31     3921.56     96.46 o 
   9   7   4     6428.21     6482.98    148.36 o 
  11   7   4       30.78      -21.55     49.06 o 
  13   7   4     3708.14     3689.09    265.17 o 
  15   7   4     5525.81     5845.68    281.44 o 
 -18   8   4      179.42      264.18     93.93 o 
 -16   8   4     1209.00     1578.24    127.19 o 
 -14   8   4     1091.50     1142.87    104.10 o 
 -12   8   4     7226.22     7001.52    158.55 o 
 -10   8   4       41.84       34.00     33.04 o 
  -8   8   4      544.30      547.04     40.62 o 
  -6   8   4     5190.42     4806.59    101.05 o 
  -4   8   4     2547.18     2552.75     61.41 o 
  -2   8   4    19705.56    20606.63    244.22 o 
   0   8   4     3992.54     3886.90     77.52 o 
   2   8   4    16328.75    17273.24    227.64 o 
   4   8   4      107.49      144.55     30.21 o 
   6   8   4     5707.92     5800.43    117.21 o 
   8   8   4     2432.64     2340.79    115.03 o 
  10   8   4     6522.27     6525.98    199.53 o 
  12   8   4       19.24       73.63     66.58 o 
  14   8   4        6.42       69.27     73.97 o 
  16   8   4      109.39     -161.16    161.16 o 
 -17   9   4       91.46      148.76     84.43 o 
 -15   9   4     1151.62     1295.01    116.09 o 
 -13   9   4     4610.25     4892.39    141.21 o 
 -11   9   4      668.03      729.68     63.34 o 
  -9   9   4     5406.74     5898.51    114.00 o 
  -7   9   4     9654.81     9516.51    155.59 o 
  -5   9   4       41.03       99.51     26.85 o 
  -3   9   4       27.39       36.78     23.53 o 
  -1   9   4       24.12       16.46     30.04 o 
   1   9   4     2227.66     2562.48     81.18 o 
   3   9   4     2685.77     2412.31     89.65 o 
   5   9   4       10.56        8.40     35.68 o 
   7   9   4    15701.12    14596.42    271.03 o 
   9   9   4     3295.71     3347.82    156.10 o 
  11   9   4      748.39      739.05     93.67 o 
  13   9   4      260.02      289.05     83.37 o 
  15   9   4      178.07       56.38    163.17 o 
 -18  10   4     1278.69     1055.57    259.86 o 
 -16  10   4     1263.76     1347.83    231.66 o 
 -14  10   4     1985.36     1763.10    246.77 o 
 -12  10   4      589.27      523.37     70.97 o 
 -10  10   4     2587.56     2623.86     98.08 o 
  -8  10   4      322.32      341.90     47.38 o 
  -6  10   4       42.60       30.96     28.04 o 
  -4  10   4       81.00      109.46     28.30 o 
  -2  10   4      138.87      160.28     29.63 o 
   0  10   4       33.75       53.71     28.12 o 
   2  10   4      346.48      434.75     46.49 o 
   4  10   4     3785.08     3623.13    108.36 o 
   6  10   4      183.76      122.02     47.96 o 
   8  10   4     3720.23     3942.07    150.61 o 
  10  10   4      230.37      252.56     72.42 o 
  12  10   4     1437.63     1508.48    125.47 o 
  14  10   4      282.33      325.20    110.29 o 
 -17  11   4       12.11      -13.25    127.43 o 
 -15  11   4        0.12      -96.94     96.94 o 
 -13  11   4      354.41      447.38     86.88 o 
 -11  11   4      287.62      294.13    134.05 o 
  -9  11   4       89.93       85.86     40.03 o 
  -7  11   4      274.69      333.69     51.30 o 
  -5  11   4     5193.42     5170.70    106.73 o 
  -3  11   4      213.01      174.97     37.30 o 
  -1  11   4     1291.99     1246.63     64.11 o 
   1  11   4      218.62      205.90     45.71 o 
   3  11   4      214.33      237.72     45.07 o 
   5  11   4       68.64       76.31     41.67 o 
   7  11   4     3157.51     3302.54    218.28 o 
   9  11   4       99.75       55.57     65.46 o 
  11  11   4     1002.26     1096.40    113.63 o 
  13  11   4       58.73       78.25     83.96 o 
 -16  12   4        0.78      -86.62    161.16 o 
 -14  12   4      145.07      159.54    100.09 o 
 -12  12   4      175.60      164.53     71.60 o 
 -10  12   4     4214.06     4277.84    143.66 o 
  -8  12   4       19.94       24.21     37.59 o 
  -6  12   4      180.07      204.94     47.04 o 
  -4  12   4      370.99      424.32     54.33 o 
  -2  12   4     4748.05     4790.70    141.14 o 
   0  12   4     4113.29     4539.08    137.41 o 
   2  12   4      609.97      532.32     65.06 o 
   4  12   4        9.64      -33.54     43.31 o 
   6  12   4     4315.76     4663.71    168.23 o 
   8  12   4     3218.08     3240.93    145.33 o 
  10  12   4       73.18      216.07     76.82 o 
  12  12   4      116.57      193.27     86.54 o 
  14  12   4        9.62      215.55    183.31 o 
 -15  13   4     3931.20     4554.55    302.76 o 
 -13  13   4       20.98        9.30     75.24 o 
 -11  13   4      677.48      646.83     93.61 o 
  -9  13   4     2138.66     1879.27    102.55 o 
  -7  13   4     5024.55     5152.31    197.74 o 
  -5  13   4      597.02      574.81     64.39 o 
  -3  13   4       50.43        8.34     45.70 o 
  -1  13   4    17193.92    17031.85    327.32 o 
   1  13   4     6670.64     6520.20    174.74 o 
   3  13   4     1495.94     1661.91    132.95 o 
   5  13   4     3144.31     2845.72    206.41 o 
   7  13   4      674.67      799.13     98.54 o 
   9  13   4      448.13      406.02     89.86 o 
  11  13   4      287.63      196.43    162.63 o 
 -14  14   4     2297.46     2566.40    362.60 o 
 -12  14   4      121.04      179.38     98.51 o 
 -10  14   4      389.48      333.20     83.42 o 
  -8  14   4     8337.38     8528.46    214.80 o 
  -6  14   4    14175.65    13391.98    319.69 o 
  -4  14   4      556.88      507.66     91.66 o 
  -2  14   4     2564.75     2614.16    126.80 o 
   0  14   4     1998.91     1879.35    109.62 o 
   2  14   4     4268.05     4016.94    158.57 o 
   4  14   4      668.53      702.17    162.83 o 
   6  14   4      288.51      308.31     80.76 o 
   8  14   4     2529.24     2823.25    167.14 o 
  10  14   4      489.00      603.39    120.52 o 
  12  14   4       47.58      165.18    179.29 o 
 -13  15   4      315.62      402.32    146.00 o 
 -11  15   4      228.73      229.50     97.83 o 
  -9  15   4     1810.17     1855.78    137.95 o 
  -7  15   4     1007.75      962.79     93.68 o 
  -5  15   4     1180.67     1253.18     98.57 o 
  -3  15   4     3318.38     3269.34    232.66 o 
  -1  15   4      155.69      103.50     57.24 o 
   1  15   4     2102.05     2086.14    122.79 o 
   3  15   4     3413.35     3271.40    151.67 o 
   5  15   4     1924.86     1720.58    133.10 o 
   7  15   4     4841.57     4889.05    219.04 o 
   9  15   4      647.13      677.31    195.23 o 
  11  15   4      158.69      124.90    185.33 o 
 -12  16   4      131.40      144.56    134.60 o 
 -10  16   4     1403.76     1547.75    197.61 o 
  -8  16   4     1310.73     1384.07    110.79 o 
  -6  16   4     4741.48     4785.40    186.37 o 
  -4  16   4     2108.70     2055.03    183.89 o 
  -2  16   4     1824.54     1606.80    128.10 o 
   0  16   4     1572.77     1592.81    113.14 o 
   2  16   4     2037.93     2014.72    126.73 o 
   4  16   4     3719.74     4077.47    209.06 o 
   6  16   4       17.20      -54.97     72.02 o 
   8  16   4     2943.61     2968.80    181.94 o 
  10  16   4     1803.25     1706.23    314.25 o 
 -11  17   4      567.13      564.04    225.62 o 
  -9  17   4     2410.21     2060.86    183.08 o 
  -7  17   4       19.39       56.14     75.49 o 
  -5  17   4     2051.79     2063.05    147.62 o 
  -3  17   4     2189.12     2250.91    135.47 o 
  -1  17   4     3226.78     3119.55    156.61 o 
   1  17   4       10.05      -35.78     62.27 o 
   3  17   4     2203.84     2018.79    134.94 o 
   5  17   4     4224.16     4135.67    240.17 o 
   7  17   4     1629.74     1810.79    174.96 o 
   9  17   4      135.33      312.24    205.47 o 
  -8  18   4      128.23      335.60    140.93 o 
  -6  18   4      755.79      793.64    114.92 o 
  -4  18   4     2599.47     2873.55    175.94 o 
  -2  18   4     2789.33     2730.20    175.28 o 
   0  18   4      172.32      105.57     74.05 o 
   2  18   4      713.07      643.88     98.08 o 
   4  18   4     2143.10     2212.67    162.29 o 
   6  18   4     1394.01     1398.02    284.04 o 
  -7  19   4      186.39       -6.04    163.17 o 
  -5  19   4     3305.58     3764.82    488.50 o 
  -3  19   4     8523.48     8756.67    386.47 o 
  -1  19   4     1286.86     1463.64    141.87 o 
   1  19   4       16.73      134.03    127.00 o 
   3  19   4     1721.85     1418.17    282.02 o 
   5  19   4     1357.20     1299.31    275.98 o 
 -19   1   5       22.20        8.22     79.89 o 
 -17   1   5     5588.76     5272.77    210.73 o 
 -15   1   5       38.73      -24.04     54.66 o 
 -13   1   5      247.05      294.68     51.11 o 
 -11   1   5      387.74      448.95     44.42 o 
  -9   1   5    17999.18    18302.70    213.53 o 
  -7   1   5       25.94       30.84     16.40 o 
  -5   1   5    31774.90    32670.12    358.99 o 
  -3   1   5    39065.28    41347.17    409.85 o 
  -1   1   5     2437.37     2223.11     41.81 o 
   1   1   5     3997.82     4161.11     67.31 o 
   3   1   5      655.33      719.79     36.23 o 
   5   1   5      899.10      921.86     41.71 o 
   7   1   5     5049.19     4995.54    160.81 o 
   9   1   5      788.60      650.85     57.72 o 
  11   1   5     1052.64      964.25     74.06 o 
  13   1   5       26.85       91.12     54.35 o 
  15   1   5      498.11      522.43     80.35 o 
  17   1   5      273.82      161.86    134.51 o 
 -18   2   5       65.44      159.26     81.34 o 
 -16   2   5       26.36        2.79     62.40 o 
 -14   2   5     1649.05     1562.22    108.57 o 
 -12   2   5       26.86       22.96     39.52 o 
 -10   2   5     6610.40     6906.20    108.09 o 
  -8   2   5     1664.38     1843.06     47.51 o 
  -6   2   5     2239.21     2279.71     53.52 o 
  -4   2   5    64660.08    69531.09    721.85 o 
  -2   2   5    16803.78    17435.12    187.32 o 
   0   2   5    12396.59    12588.82    143.62 o 
   2   2   5     3284.68     3675.05     65.07 o 
   4   2   5     4024.66     4113.21     71.87 o 
   6   2   5     1121.21     1364.89     58.19 o 
   8   2   5       15.41      -15.10     30.33 o 
  10   2   5      433.81      394.96     54.18 o 
  12   2   5      504.35      489.70     64.47 o 
  14   2   5      103.55      114.03     59.19 o 
  16   2   5      229.70      252.50     82.34 o 
 -19   3   5       18.17      -47.97     78.06 o 
 -17   3   5     5287.21     5429.86    209.67 o 
 -15   3   5     6350.78     6289.40    219.23 o 
 -13   3   5     1603.04     1716.64     94.01 o 
 -11   3   5    18269.73    18500.48    249.68 o 
  -9   3   5      476.34      290.33     26.25 o 
  -7   3   5      286.79      233.50     21.29 o 
  -5   3   5     8609.68     9358.04    117.68 o 
  -3   3   5    38338.51    38868.77    391.11 o 
  -1   3   5    21865.43    21290.63    246.02 o 
   1   3   5     9618.31     9318.52    116.12 o 
   3   3   5     9664.25    10455.13    142.61 o 
   5   3   5     9145.34     8560.17    118.48 o 
   7   3   5     9189.04     8848.71    162.84 o 
   9   3   5     8641.43     8867.14    207.35 o 
  11   3   5      190.18       73.96     46.57 o 
  13   3   5     5431.24     5506.38    160.69 o 
  15   3   5     4706.30     4906.19    178.06 o 
 -18   4   5      755.05      794.62    107.24 o 
 -16   4   5      656.27      545.83    124.71 o 
 -14   4   5     5104.23     5209.45    173.86 o 
 -12   4   5     5012.97     4988.46    161.11 o 
 -10   4   5        6.05       16.49     25.66 o 
  -8   4   5     6476.81     6548.25    128.58 o 
  -6   4   5       81.97      169.62     20.39 o 
  -4   4   5     1567.74     1428.44     68.64 o 
  -2   4   5     2511.83     2725.03     48.62 o 
   0   4   5     5723.74     6202.36     96.93 o 
   2   4   5    23522.44    25216.70    272.41 o 
   4   4   5      816.73     1091.20     41.48 o 
   6   4   5     1473.63     1484.37     60.83 o 
   8   4   5      680.09      632.13     55.20 o 
  10   4   5     6984.88     6781.05    155.89 o 
  12   4   5     3558.07     3500.01    134.54 o 
  14   4   5     1517.43     1442.22    101.45 o 
  16   4   5     1158.32     1470.52    139.44 o 
 -19   5   5     4114.12     4326.23    237.26 o 
 -17   5   5      837.68      755.15    101.43 o 
 -15   5   5       54.88       46.62     96.24 o 
 -13   5   5      581.97      778.69     73.02 o 
 -11   5   5       68.78      116.44     33.24 o 
  -9   5   5    11519.48    11771.40    159.91 o 
  -7   5   5     7302.12     7407.51    115.92 o 
  -5   5   5     4053.23     4143.88     86.34 o 
  -3   5   5    12474.85    12259.53    147.16 o 
  -1   5   5     4700.79     4370.68     92.82 o 
   1   5   5    18001.68    19349.44    216.77 o 
   3   5   5     3614.01     4457.58     74.23 o 
   5   5   5     6848.65     6550.58    105.31 o 
   7   5   5    10181.16     9947.90    201.80 o 
   9   5   5     5197.47     5263.55    132.31 o 
  11   5   5        2.68       -1.28     45.20 o 
  13   5   5     1937.42     2002.42    111.35 o 
  15   5   5      796.77      788.32     98.74 o 
 -18   6   5      553.40      643.41    104.53 o 
 -16   6   5       47.45      129.68     70.31 o 
 -14   6   5     1775.42     1770.45    104.95 o 
 -12   6   5     4388.53     4321.74    142.23 o 
 -10   6   5     3977.02     3740.50    100.51 o 
  -8   6   5    12364.61    12546.37    167.70 o 
  -6   6   5    34278.56    34116.66    387.74 o 
  -4   6   5     6391.53     5621.55     87.70 o 
  -2   6   5       69.50      142.23     18.25 o 
   0   6   5     3192.13     3414.36     59.48 o 
   2   6   5    49552.44    50080.85    486.93 o 
   4   6   5    26915.64    25867.29    292.25 o 
   6   6   5     5563.19     5457.44    109.73 o 
   8   6   5     3242.79     3255.90    158.34 o 
  10   6   5     5530.06     5639.70    144.10 o 
  12   6   5     5647.06     5825.35    182.55 o 
  14   6   5      205.91      195.80     74.36 o 
  16   6   5      438.43      390.85    147.63 o 
 -19   7   5       97.28      -43.69    100.92 o 
 -17   7   5      142.12      122.97    129.97 o 
 -15   7   5     4212.75     3787.70    176.06 o 
 -13   7   5       15.29       -4.01     47.23 o 
 -11   7   5     1365.77     1402.88     75.47 o 
  -9   7   5     4173.74     3783.12     83.80 o 
  -7   7   5     1481.33     1547.35     60.34 o 
  -5   7   5     2179.36     2346.61     77.95 o 
  -3   7   5     3197.18     2945.04     59.53 o 
  -1   7   5    41594.13    43976.69    489.41 o 
   1   7   5    10257.67    10740.89    188.57 o 
   3   7   5     3495.08     3511.69     73.02 o 
   5   7   5      588.64      582.33     39.23 o 
   7   7   5     8033.25     8262.76    225.22 o 
   9   7   5     2182.25     2163.40    110.72 o 
  11   7   5      825.79      837.40     84.67 o 
  13   7   5       76.89      124.22     88.97 o 
  15   7   5     1210.26     1654.23    167.83 o 
 -18   8   5       17.93      -44.85     80.95 o 
 -16   8   5      481.03      575.08     96.24 o 
 -14   8   5     9886.54     9973.54    229.15 o 
 -12   8   5     9883.24     9872.31    199.77 o 
 -10   8   5      655.73      643.53     51.04 o 
  -8   8   5     7368.04     7214.56    121.19 o 
  -6   8   5    17668.45    18057.04    221.23 o 
  -4   8   5    26140.46    26395.83    294.59 o 
  -2   8   5     1435.45     1469.41     57.47 o 
   0   8   5     5227.06     4982.28    100.16 o 
   2   8   5    45337.38    45669.79    639.92 o 
   4   8   5    31146.28    29742.49    398.66 o 
   6   8   5      479.61      582.52     68.13 o 
   8   8   5     1362.72     1462.23    121.25 o 
  10   8   5     9730.42     9510.35    251.83 o 
  12   8   5    18681.08    17739.51    389.36 o 
  14   8   5      146.52      247.38     88.98 o 
 -19   9   5     2606.66     2707.41    358.57 o 
 -17   9   5     1098.51     1105.97    120.06 o 
 -15   9   5      898.42     1006.59    107.42 o 
 -13   9   5      119.81      173.77     57.27 o 
 -11   9   5     2529.68     2559.48    154.05 o 
  -9   9   5    16227.40    16372.20    219.54 o 
  -7   9   5     1475.51     1402.17     63.75 o 
  -5   9   5      444.43      490.15     40.37 o 
  -3   9   5     2516.04     2640.51     71.31 o 
  -1   9   5     9518.20     9194.76    155.65 o 
   1   9   5     6349.51     6136.43    121.46 o 
   3   9   5      413.53      495.31     48.51 o 
   5   9   5     5769.83     5578.63    131.94 o 
   7   9   5    18835.25    18700.38    326.72 o 
   9   9   5     6361.75     6201.11    196.81 o 
  11   9   5      978.10     1126.81    110.93 o 
  13   9   5     2385.62     2266.66    154.96 o 
  15   9   5     1512.39     1545.08    298.14 o 
 -18  10   5      217.27      267.92    197.42 o 
 -16  10   5      192.05      121.40    110.39 o 
 -14  10   5     5428.17     5329.94    227.17 o 
 -12  10   5     8051.43     7834.14    289.68 o 
 -10  10   5     3227.13     3364.90    119.82 o 
  -8  10   5     3824.67     3905.54    103.21 o 
  -6  10   5    11410.20    11610.54    184.54 o 
  -4  10   5    20789.36    21205.09    264.24 o 
  -2  10   5      163.05      142.49     34.69 o 
   0  10   5     9197.79     9093.44    192.10 o 
   2  10   5    12104.27    12235.68    230.81 o 
   4  10   5     7705.47     7516.71    158.68 o 
   6  10   5     1088.75      988.45     79.84 o 
   8  10   5     7671.05     7783.48    301.80 o 
  10  10   5     8589.47     8313.48    242.76 o 
  12  10   5     1849.76     2080.08    147.43 o 
  14  10   5      141.80       76.75    128.62 o 
 -17  11   5     6242.08     6660.06    352.49 o 
 -15  11   5     8453.61     8985.44    816.86 o 
 -13  11   5      746.76      883.75     99.12 o 
 -11  11   5    17347.85    17737.49    298.00 o 
  -9  11   5    16447.97    16401.35    232.96 o 
  -7  11   5     8956.43     8895.94    151.84 o 
  -5  11   5      134.90      124.84     37.48 o 
  -3  11   5    51413.14    52173.42    728.42 o 
  -1  11   5    30346.08    29919.21    384.77 o 
   1  11   5     9492.09     9284.39    184.51 o 
   3  11   5     2275.12     2195.88     96.47 o 
   5  11   5    17694.29    17035.71    310.21 o 
   7  11   5    13713.03    13761.58    277.21 o 
   9  11   5     5806.67     5246.52    203.63 o 
  11  11   5       15.55      -13.60     70.99 o 
  13  11   5     8334.23     8881.30    274.30 o 
 -16  12   5      110.61      178.55    124.48 o 
 -14  12   5     1775.47     1923.32    164.21 o 
 -12  12   5     1098.03     1046.28    151.78 o 
 -10  12   5      756.72      722.17     78.30 o 
  -8  12   5     5483.44     5434.79    145.21 o 
  -6  12   5      175.03      129.83     46.94 o 
  -4  12   5     4380.18     4273.85    129.79 o 
  -2  12   5     3366.78     3073.23    118.20 o 
   0  12   5     2681.48     2851.16    123.82 o 
   2  12   5    10948.07    10957.09    207.48 o 
   4  12   5     1888.79     1758.15     92.52 o 
   6  12   5     2296.99     2021.49    182.21 o 
   8  12   5       68.94       95.78     87.13 o 
  10  12   5     1435.63     1604.49    164.86 o 
  12  12   5     1968.67     2295.54    160.51 o 
 -15  13   5     1926.69     2179.63    324.33 o 
 -13  13   5      537.01      820.08    126.25 o 
 -11  13   5     1542.49     1728.42    115.77 o 
  -9  13   5    17491.02    17779.70    340.29 o 
  -7  13   5     6232.86     6237.80    160.04 o 
  -5  13   5      653.11      618.89     64.17 o 
  -3  13   5     3484.62     3749.26    129.36 o 
  -1  13   5    26110.25    24825.79    433.53 o 
   1  13   5    17623.22    17643.20    348.17 o 
   3  13   5     5203.54     5021.67    156.46 o 
   5  13   5     2664.74     2648.25    152.03 o 
   7  13   5    10609.09    10058.58    288.72 o 
   9  13   5     6949.26     7024.98    339.34 o 
  11  13   5      830.41      674.61    126.91 o 
 -14  14   5     3981.36     4272.06    306.90 o 
 -12  14   5     5573.13     5975.56    329.97 o 
 -10  14   5      707.94      797.61     89.36 o 
  -8  14   5      751.75      756.31     75.29 o 
  -6  14   5     7797.75     8109.64    189.70 o 
  -4  14   5    10486.44    10793.79    425.29 o 
  -2  14   5       24.88       54.77     52.89 o 
   0  14   5      799.46      851.22    108.06 o 
   2  14   5     4524.30     4867.04    172.82 o 
   4  14   5      767.74      815.26     86.36 o 
   6  14   5     1043.53     1026.28    124.15 o 
   8  14   5      413.77      254.27     84.96 o 
  10  14   5     4489.83     4111.02    245.10 o 
 -13  15   5       15.71       98.86    100.77 o 
 -11  15   5     1076.09     1163.13    142.84 o 
  -9  15   5     2131.54     2182.09    148.74 o 
  -7  15   5     1058.70     1023.33    113.21 o 
  -5  15   5      329.09      293.30     67.63 o 
  -3  15   5      349.88      337.34     66.87 o 
  -1  15   5      188.86      200.54     62.54 o 
   1  15   5     4187.87     4230.38    176.06 o 
   3  15   5     1111.29      993.93    112.18 o 
   5  15   5       51.69       92.32     71.11 o 
   7  15   5      932.71      924.47    113.82 o 
   9  15   5      126.73       48.57     97.13 o 
 -12  16   5     6282.07     6637.58    566.06 o 
 -10  16   5     1668.13     1767.06    145.42 o 
  -8  16   5     2181.74     2264.37    153.49 o 
  -6  16   5     4593.16     4837.65    185.40 o 
  -4  16   5     8366.07     8123.74    245.31 o 
  -2  16   5     2237.33     2173.08    150.53 o 
   0  16   5       25.89      -55.13     55.13 o 
   2  16   5    13832.73    13903.10    303.41 o 
   4  16   5     3976.44     4182.48    203.54 o 
   6  16   5      201.83       94.03    105.25 o 
   8  16   5     1680.46     1800.65    176.20 o 
 -11  17   5      433.98      761.46    237.70 o 
  -9  17   5      305.64      290.75    108.26 o 
  -7  17   5       79.39       32.70     67.98 o 
  -5  17   5      166.30       88.14     69.08 o 
  -3  17   5     1884.02     1790.23    124.24 o 
  -1  17   5       59.39      -21.59     63.66 o 
   1  17   5      270.22      349.51     99.61 o 
   3  17   5       10.84      -36.76     71.91 o 
   5  17   5      994.28     1033.89    125.14 o 
   7  17   5       34.18      162.43    107.43 o 
  -8  18   5      291.80      381.03    140.48 o 
  -6  18   5      552.25      424.67     99.56 o 
  -4  18   5     3035.89     2640.23    152.78 o 
  -2  18   5      100.17      175.11     76.08 o 
   0  18   5       17.01       70.27     68.19 o 
   2  18   5      790.00      842.45    102.97 o 
   4  18   5     1943.46     2283.15    266.66 o 
  -5  19   5       15.33      -66.48    153.10 o 
  -3  19   5       71.55      155.11    175.26 o 
  -1  19   5      411.44      412.37    179.29 o 
   1  19   5     1565.12     1859.22    443.18 o 
   3  19   5       13.47      -32.23    173.24 o 
 -20   0   6    10285.28    10530.97    849.09 o 
 -18   0   6    11886.48    12181.83    603.32 o 
 -16   0   6    10277.39     9226.80    354.65 o 
 -14   0   6     2236.60     2358.02    183.00 o 
 -12   0   6     1386.11     1263.84     98.93 o 
 -10   0   6    28963.45    28550.95    534.20 o 
  -8   0   6     1300.74     1486.76    104.96 o 
  -6   0   6      258.09      277.09     39.76 o 
  -4   0   6     5958.35     5274.49    106.11 o 
  -2   0   6     9845.88     9080.79    158.05 o 
   0   0   6     5287.99     5070.97    105.73 o 
   2   0   6    30308.50    29489.82    439.00 o 
   4   0   6    61864.00    65210.67    920.55 o 
   6   0   6    16144.16    15619.62    752.96 o 
   8   0   6     9114.74     9213.15    246.70 o 
  10   0   6     3143.90     3812.06    236.76 o 
  12   0   6    12553.49    13003.95    359.60 o 
  14   0   6     8753.53     8003.05    283.34 o 
  16   0   6      214.00      116.62    137.75 o 
 -19   1   6     1518.01     1351.27    129.44 o 
 -17   1   6     8107.00     7653.87    421.60 o 
 -15   1   6     8715.25     8668.27    232.72 o 
 -13   1   6        5.28      -33.76     33.76 o 
 -11   1   6     6428.58     5775.39    131.53 o 
  -9   1   6    23587.18    23388.34    285.32 o 
  -7   1   6     6267.02     6476.17    117.30 o 
  -5   1   6    12277.03    13264.94    167.21 o 
  -3   1   6    50414.22    52116.55    514.36 o 
  -1   1   6     2925.88     2654.92     49.69 o 
   1   1   6     6812.19     6402.51    100.69 o 
   3   1   6       21.74       77.29     17.30 o 
   5   1   6    34389.38    34711.56    373.48 o 
   7   1   6    37175.70    36008.89    467.52 o 
   9   1   6      798.41      764.55     69.03 o 
  11   1   6     1446.75     1315.32     85.60 o 
  13   1   6     5920.67     6049.12    167.27 o 
  15   1   6     6512.45     6599.38    193.53 o 
 -20   2   6      607.42      523.82    107.70 o 
 -18   2   6     2525.12     2639.24    161.76 o 
 -16   2   6     1012.19      896.70     98.52 o 
 -14   2   6    13669.98    13299.61    259.75 o 
 -12   2   6    16979.63    16123.43    254.20 o 
 -10   2   6    18467.50    18804.38    246.24 o 
  -8   2   6       19.26        1.86     19.38 o 
  -6   2   6    64518.87    66788.24    728.66 o 
  -4   2   6    17222.71    16369.49    183.03 o 
  -2   2   6    21907.88    22620.02    240.86 o 
   0   2   6     1749.54     1877.82     42.74 o 
   2   2   6    45297.25    47146.14    477.51 o 
   4   2   6    12440.03    11563.10    159.78 o 
   6   2   6     5564.40     5051.74    113.97 o 
   8   2   6     8739.90     8294.61    165.62 o 
  10   2   6     4707.05     4590.60    135.90 o 
  12   2   6    19932.60    19509.08    325.21 o 
  14   2   6     2120.17     2201.19    121.24 o 
  16   2   6     1986.76     2107.00    141.79 o 
 -19   3   6     2530.18     2435.82    173.87 o 
 -17   3   6     8516.28     8675.56    253.73 o 
 -15   3   6     2762.25     3148.26    155.98 o 
 -13   3   6       27.54       62.51     38.79 o 
 -11   3   6     2703.48     2731.00     94.92 o 
  -9   3   6    13730.21    13670.73    190.12 o 
  -7   3   6    22602.81    21760.57    242.06 o 
  -5   3   6    27008.04    26934.48    286.03 o 
  -3   3   6     4236.83     3859.63     80.42 o 
  -1   3   6    70919.95    71788.81    755.76 o 
   1   3   6    15308.80    15016.60    174.62 o 
   3   3   6      338.62      440.55     34.27 o 
   5   3   6     3000.23     2734.46     67.05 o 
   7   3   6    28662.53    28597.29    388.70 o 
   9   3   6     1192.24     1330.04     89.71 o 
  11   3   6     1239.77     1392.88    110.21 o 
  13   3   6     2679.98     2589.26    124.60 o 
  15   3   6     6114.62     6422.26    214.91 o 
 -18   4   6     2196.48     2003.79    191.15 o 
 -16   4   6     4475.62     4518.26    259.32 o 
 -14   4   6     6359.73     6373.90    169.17 o 
 -12   4   6     9948.79     9858.88    184.23 o 
 -10   4   6     2152.89     2135.20     77.08 o 
  -8   4   6     8353.06     8265.36    118.44 o 
  -6   4   6    11770.98    11057.12    140.90 o 
  -4   4   6    20275.88    20278.13    241.72 o 
  -2   4   6       49.25       86.89     23.01 o 
   0   4   6     4774.33     4256.09     79.35 o 
   2   4   6    13882.54    13169.93    161.85 o 
   4   4   6     8798.07     8786.32    118.04 o 
   6   4   6    10958.73    11265.91    180.52 o 
   8   4   6     2832.42     2725.51    103.04 o 
  10   4   6    20302.85    19146.00    306.81 o 
  12   4   6     2362.04     2427.64    117.96 o 
  14   4   6      590.74      651.85    102.04 o 
  16   4   6        6.80       89.59    160.15 o 
 -19   5   6      105.01      -67.23     79.14 o 
 -17   5   6     9730.64     9931.33    276.07 o 
 -15   5   6     5197.12     4982.60    197.46 o 
 -13   5   6    11506.52    11018.84    227.39 o 
 -11   5   6       76.65      107.51     32.01 o 
  -9   5   6    20555.24    20901.94    247.77 o 
  -7   5   6    11084.94    10596.54    142.81 o 
  -5   5   6    10856.47    11383.63    152.78 o 
  -3   5   6    25589.32    27888.21    317.66 o 
  -1   5   6     3713.57     3319.40     69.53 o 
   1   5   6    42223.01    43229.13    444.88 o 
   3   5   6     6551.73     6472.48     96.29 o 
   5   5   6     8976.71     9599.18    153.11 o 
   7   5   6    11078.78    10571.63    189.74 o 
   9   5   6    32638.18    31038.67    433.93 o 
  11   5   6     2707.30     3130.81    142.29 o 
  13   5   6     2548.87     2515.74    139.26 o 
  15   5   6     3183.29     3399.04    171.63 o 
 -18   6   6     1925.65     1882.66    145.77 o 
 -16   6   6     3625.47     3489.09    172.90 o 
 -14   6   6     2721.64     2820.66    157.28 o 
 -12   6   6      664.84      730.40     60.39 o 
 -10   6   6      835.63      803.49     51.01 o 
  -8   6   6     4606.05     4771.67    102.79 o 
  -6   6   6      128.90       88.18     23.24 o 
  -4   6   6    23243.68    24314.13    268.80 o 
  -2   6   6      774.68      589.37     36.72 o 
   0   6   6    23799.03    24533.13    295.10 o 
   2   6   6     8695.67     8116.30    142.52 o 
   4   6   6     8161.12     8012.59    116.39 o 
   6   6   6      824.54      835.14     52.46 o 
   8   6   6     1698.42     1596.17     93.55 o 
  10   6   6      619.62      585.14     73.10 o 
  12   6   6     2163.25     2187.74    147.87 o 
  14   6   6     1501.47     1380.49    117.66 o 
 -19   7   6       94.00      104.40     90.12 o 
 -17   7   6     3017.67     2847.30    164.56 o 
 -15   7   6     3441.82     3680.38    214.87 o 
 -13   7   6     3023.34     2817.80    134.93 o 
 -11   7   6      751.48      762.91     69.07 o 
  -9   7   6     4991.81     4870.30    126.42 o 
  -7   7   6    10001.27     9934.06    142.64 o 
  -5   7   6       52.55       29.14     19.90 o 
  -3   7   6     3116.07     2780.31     59.02 o 
  -1   7   6     5663.64     5437.20    105.40 o 
   1   7   6     5338.15     4930.82     90.42 o 
   3   7   6     2073.97     2103.15     68.14 o 
   5   7   6     1866.37     1663.35     77.30 o 
   7   7   6     4934.23     4908.61    138.54 o 
   9   7   6      118.34      164.37     55.32 o 
  11   7   6      522.98      515.31     87.59 o 
  13   7   6     1272.83     1116.73    120.28 o 
  15   7   6      590.85      739.30    229.65 o 
 -18   8   6      749.83      624.30    104.31 o 
 -16   8   6      390.49      414.53     90.72 o 
 -14   8   6     1905.44     2045.12    114.65 o 
 -12   8   6       33.70       54.13     38.14 o 
 -10   8   6     9840.95     9566.30    198.50 o 
  -8   8   6       88.61      117.42     28.59 o 
  -6   8   6    15915.18    17178.56    213.72 o 
  -4   8   6     5464.46     5495.45    107.50 o 
  -2   8   6    12350.91    12341.63    229.43 o 
   0   8   6       75.13       50.52     26.56 o 
   2   8   6       32.21       64.47     29.58 o 
   4   8   6     2265.93     2224.11     88.74 o 
   6   8   6     4742.05     4757.72    139.49 o 
   8   8   6     1642.61     1480.54    166.31 o 
  10   8   6      167.15      276.98     74.24 o 
  12   8   6     1546.07     1586.74    130.33 o 
  14   8   6       86.78       70.16     88.05 o 
 -19   9   6      400.83      558.34    188.35 o 
 -17   9   6      130.99      160.92     82.23 o 
 -15   9   6     2320.67     2151.62    123.82 o 
 -13   9   6     2235.70     2261.38    141.70 o 
 -11   9   6     1720.10     1584.51     77.62 o 
  -9   9   6     4948.80     4673.31    133.23 o 
  -7   9   6     1557.08     1650.39     82.98 o 
  -5   9   6      902.57      878.42     50.43 o 
  -3   9   6     3779.12     3735.76     99.04 o 
  -1   9   6      727.52      766.65     51.07 o 
   1   9   6     1592.68     1709.45     93.71 o 
   3   9   6      545.98      626.65     54.93 o 
   5   9   6     1551.15     1401.07     87.95 o 
   7   9   6       72.43       87.62     50.77 o 
   9   9   6     4055.22     3563.78    258.42 o 
  11   9   6      215.96      220.61     77.22 o 
  13   9   6      243.38       80.79     82.93 o 
 -18  10   6     1578.68     1585.37    290.08 o 
 -16  10   6       45.20       63.73     91.82 o 
 -14  10   6       94.00       35.88     85.30 o 
 -12  10   6      721.18      710.01     75.62 o 
 -10  10   6      512.74      500.51     65.37 o 
  -8  10   6      655.94      674.92     52.71 o 
  -6  10   6       23.41       23.37     34.57 o 
  -4  10   6      176.12       84.22     33.31 o 
  -2  10   6     1406.64     1337.52     66.92 o 
   0  10   6    12073.75    12266.75    198.11 o 
   2  10   6      996.15     1024.74     66.37 o 
   4  10   6     7620.14     7723.54    163.73 o 
   6  10   6      144.75      101.67     52.50 o 
   8  10   6     2477.87     2455.94    142.81 o 
  10  10   6      626.53      461.03     90.21 o 
  12  10   6      278.82      141.69     97.70 o 
  14  10   6     1018.98     1466.51    286.05 o 
 -17  11   6      123.86      169.32    124.71 o 
 -15  11   6       97.75       21.21     88.68 o 
 -13  11   6        2.96      -39.67    120.87 o 
 -11  11   6      883.60      931.79     93.29 o 
  -9  11   6      373.05      358.25     67.03 o 
  -7  11   6      843.14      893.39     62.04 o 
  -5  11   6        2.74       27.84     32.50 o 
  -3  11   6     1121.25     1247.23     68.61 o 
  -1  11   6      546.05      546.63     50.94 o 
   1  11   6        5.72       61.19     40.30 o 
   3  11   6       34.56       35.21     40.85 o 
   5  11   6        4.73        0.67     46.36 o 
   7  11   6       24.49      -48.65     48.65 o 
   9  11   6       83.95       47.40     70.44 o 
  11  11   6      161.67      385.66     92.01 o 
  13  11   6      106.58       44.59    238.71 o 
 -16  12   6        0.01     -108.78    108.78 o 
 -14  12   6     1036.82     1160.95    221.59 o 
 -12  12   6        6.59       53.38     91.88 o 
  -8  12   6       83.67       32.58     42.95 o 
  -6  12   6      248.26      203.74     49.10 o 
  -4  12   6       10.88       26.94     39.39 o 
  -2  12   6     4404.64     4325.45    116.92 o 
   0  12   6     5308.67     5108.19    125.31 o 
   2  12   6      288.46      254.87     50.94 o 
   4  12   6     6618.55     6909.94    164.97 o 
   6  12   6     3000.92     2727.01    133.64 o 
   8  12   6       26.97      -26.48     66.46 o 
  10  12   6      329.91      268.13     84.87 o 
  12  12   6       22.68      132.53    254.83 o 
 -15  13   6      337.14      287.81    179.29 o 
 -13  13   6        2.79      -31.03     81.86 o 
 -11  13   6       22.22        6.05     59.21 o 
  -9  13   6       91.48       57.18     66.76 o 
  -7  13   6     1643.90     1549.07    104.65 o 
  -5  13   6       90.75      104.73     49.40 o 
  -3  13   6     8845.46     8497.65    189.12 o 
  -1  13   6      249.92      171.41     53.34 o 
   1  13   6     3091.20     3102.91    138.03 o 
   3  13   6     2122.10     1929.81    113.55 o 
   5  13   6     3273.07     2883.77    160.53 o 
   7  13   6     1094.20     1082.16    113.27 o 
   9  13   6      383.51      514.60    114.82 o 
  11  13   6     1612.85     1625.61    386.77 o 
 -14  14   6       93.44      -23.90    123.90 o 
 -12  14   6     2163.57     1987.27    171.85 o 
 -10  14   6     3579.53     3682.08    167.25 o 
  -8  14   6      823.60      848.66    101.47 o 
  -6  14   6      699.72      681.18     72.38 o 
  -4  14   6     3001.52     2627.90    120.38 o 
  -2  14   6      257.18      196.25     59.48 o 
   0  14   6      179.00      154.46     58.57 o 
   2  14   6     4031.51     4391.37    171.25 o 
   4  14   6      834.07      668.59     96.66 o 
   6  14   6      995.99     1013.41    118.96 o 
   8  14   6      589.47      594.20    119.78 o 
  10  14   6     1123.67     1488.67    286.05 o 
 -13  15   6      161.35      147.66    108.67 o 
 -11  15   6     4072.40     3900.44    177.53 o 
  -9  15   6       79.24      -18.75     63.67 o 
  -7  15   6       92.66      234.89     61.25 o 
  -5  15   6     2027.59     1842.10    118.07 o 
  -3  15   6      264.44      292.05     67.58 o 
  -1  15   6      306.37      312.63     68.89 o 
   1  15   6     2288.17     2277.10    151.16 o 
   3  15   6     3318.27     3303.84    156.26 o 
   5  15   6     3300.72     3716.68    193.68 o 
   7  15   6     1346.23     1434.39    134.77 o 
   9  15   6      865.01      741.31    237.70 o 
 -12  16   6     4639.76     5084.17    274.46 o 
 -10  16   6      470.49      531.58    103.22 o 
  -8  16   6      219.94      288.38     84.99 o 
  -6  16   6     3476.10     3320.08    216.38 o 
  -4  16   6     1552.59     1540.27    112.48 o 
  -2  16   6      677.91      531.12     82.14 o 
   0  16   6     1148.60     1035.57     99.50 o 
   2  16   6     3105.42     2880.41    150.65 o 
   4  16   6     2805.84     3087.24    180.09 o 
   6  16   6      656.24      747.94    114.85 o 
 -11  17   6      728.90      751.39    237.70 o 
  -9  17   6     3307.54     3605.59    311.11 o 
  -7  17   6     4012.43     3704.49    199.08 o 
  -5  17   6     1146.96     1127.72    107.36 o 
  -3  17   6     2363.22     2066.46    133.79 o 
  -1  17   6     1375.71     1249.60    111.34 o 
   1  17   6     3582.93     3634.77    171.35 o 
   3  17   6      372.04      352.71    110.49 o 
   5  17   6       29.79      -30.39     83.00 o 
   7  17   6     2287.66     2356.90    358.57 o 
 -10  18   6      326.86      233.68    191.37 o 
  -8  18   6      143.32      100.43    192.38 o 
  -6  18   6     1106.74     1080.95    112.40 o 
  -4  18   6     2751.16     2862.58    159.15 o 
  -2  18   6      249.11      197.48     84.28 o 
   0  18   6     1249.10     1291.63    131.34 o 
   2  18   6     6137.30     6279.24    345.45 o 
   4  18   6      630.58      467.35    207.49 o 
  -5  19   6      325.97      308.21    187.34 o 
  -3  19   6      402.07      641.14    155.18 o 
  -1  19   6     4653.23     4560.93    261.81 o 
   1  19   6     6351.81     5719.98    383.75 o 
 -19   1   7       54.58       74.80     79.40 o 
 -17   1   7      733.69      843.13    101.44 o 
 -15   1   7     1704.38     1618.73    114.89 o 
 -13   1   7     5634.98     5307.43    134.38 o 
 -11   1   7      402.90      424.17     46.17 o 
  -9   1   7       37.20      101.40     36.85 o 
  -7   1   7     5402.51     5437.49     92.26 o 
  -5   1   7      154.16       57.09     15.97 o 
  -3   1   7    12006.17    12036.39    144.06 o 
  -1   1   7     7700.45     8442.05    111.20 o 
   1   1   7     2328.63     2452.78     55.09 o 
   3   1   7      468.94      573.41     32.24 o 
   5   1   7      282.93      305.56     37.82 o 
   7   1   7     1061.53     1123.96     98.20 o 
   9   1   7     1806.28     1771.90     89.57 o 
  11   1   7      275.08      282.19     84.08 o 
  13   1   7      739.04      714.08     80.70 o 
  15   1   7       30.61      105.57     71.09 o 
 -20   2   7     2892.26     2778.21    186.38 o 
 -18   2   7       38.83       80.08     74.19 o 
 -16   2   7     1087.67     1049.21    102.19 o 
 -14   2   7     5789.00     6117.10    165.61 o 
 -12   2   7      300.17      187.27     46.85 o 
 -10   2   7     6207.06     6043.71    183.48 o 
  -8   2   7     7491.98     7896.41    124.08 o 
  -6   2   7     4894.58     4862.17     85.94 o 
  -4   2   7     5452.28     5349.86     80.80 o 
  -2   2   7    10042.85    10936.45    134.54 o 
   0   2   7     2355.20     2455.78     60.70 o 
   2   2   7    28406.17    28513.85    308.13 o 
   4   2   7     1015.88      915.63     39.25 o 
   6   2   7      802.66      902.88     59.02 o 
   8   2   7     1740.53     1632.53     87.54 o 
  10   2   7     2180.36     2168.58    103.74 o 
  12   2   7      842.51      971.13     83.00 o 
  14   2   7      430.48      388.97     77.17 o 
  16   2   7       87.39       65.71    157.13 o 
 -19   3   7      276.02      282.37     91.70 o 
 -17   3   7      382.25      291.82     80.55 o 
 -15   3   7      953.57      989.07     97.45 o 
 -13   3   7       52.96       57.63     39.30 o 
 -11   3   7     7238.74     7983.38    156.62 o 
  -9   3   7     2341.19     2238.19     76.94 o 
  -7   3   7    10016.50    10068.47    138.03 o 
  -5   3   7      345.13      483.42     27.52 o 
  -3   3   7       32.03       36.38     15.02 o 
  -1   3   7     2874.70     3036.78     87.66 o 
   1   3   7       43.27       77.24     18.31 o 
   3   3   7      120.83       89.77     20.17 o 
   5   3   7     1887.61     1931.75     62.11 o 
   7   3   7      805.07      808.17     60.33 o 
   9   3   7      638.22      712.00     65.61 o 
  11   3   7      267.57      233.43     57.28 o 
  13   3   7       98.70       62.16     67.52 o 
  15   3   7      255.49      312.13     85.25 o 
 -20   4   7      779.70      708.35    133.17 o 
 -18   4   7     2223.92     2096.59    150.30 o 
 -16   4   7       25.41      -15.53     60.97 o 
 -14   4   7     5519.09     5447.54    255.38 o 
 -12   4   7    13490.04    13285.45    225.77 o 
 -10   4   7      986.92      919.05     57.46 o 
  -8   4   7     4241.09     4289.35     77.19 o 
  -6   4   7     6134.84     6252.83     95.55 o 
  -4   4   7    26130.23    26551.47    286.37 o 
  -2   4   7      635.67      555.04     33.94 o 
   0   4   7      741.50      774.57     40.05 o 
   2   4   7     3549.12     4249.30     85.09 o 
   4   4   7    13147.21    13490.08    166.63 o 
   6   4   7    10183.23    10279.89    183.60 o 
   8   4   7      245.28      244.85     46.36 o 
  10   4   7     7002.68     7027.39    186.89 o 
  12   4   7     6834.20     6794.07    197.33 o 
  14   4   7      384.28      390.25     86.01 o 
 -19   5   7       28.25      136.44     98.76 o 
 -17   5   7     5580.25     5734.54    209.30 o 
 -15   5   7     9218.34     8559.89    209.58 o 
 -13   5   7       35.85       30.06     40.74 o 
 -11   5   7     5883.80     5460.85    128.14 o 
  -9   5   7     9047.54     8444.16    141.35 o 
  -7   5   7     4114.59     4028.31     76.04 o 
  -5   5   7    24275.02    25297.99    300.24 o 
  -3   5   7       31.45       57.49     20.87 o 
  -1   5   7    48407.57    50439.63    555.03 o 
   1   5   7     8932.33     7556.97    146.45 o 
   3   5   7      121.02      133.40     25.21 o 
   5   5   7     1442.38     1462.79     60.91 o 
   7   5   7     6936.39     6818.17    176.19 o 
   9   5   7     3216.95     2873.06    175.91 o 
  11   5   7        5.03       18.82     58.55 o 
  13   5   7     1631.62     1628.32    120.87 o 
  15   5   7     1989.72     1869.05    180.61 o 
 -18   6   7      145.47      187.62     84.81 o 
 -16   6   7        9.23        8.03     65.92 o 
 -14   6   7      584.83      624.71     72.30 o 
 -12   6   7    10601.31    10118.21    192.30 o 
 -10   6   7     9522.69     9230.44    156.00 o 
  -8   6   7     2157.90     2128.45     64.07 o 
  -6   6   7      104.16       94.25     22.21 o 
  -4   6   7    15205.33    15162.05    221.17 o 
  -2   6   7     5405.19     5437.97     98.99 o 
   0   6   7     1560.23     1823.20     61.89 o 
   2   6   7     8348.13     8213.89    166.52 o 
   4   6   7     3415.28     3398.78     88.70 o 
   6   6   7      274.29      317.48     45.96 o 
   8   6   7      770.89      799.62     76.15 o 
  10   6   7      831.22      872.48     86.38 o 
  12   6   7     3295.66     3256.08    155.97 o 
  14   6   7      934.88      873.80    116.67 o 
 -19   7   7     1956.21     2234.21    163.07 o 
 -17   7   7    10067.22    10332.84    283.20 o 
 -15   7   7    13484.26    13138.78    274.44 o 
 -13   7   7     6563.85     6351.71    153.22 o 
 -11   7   7    11196.69    11424.91    187.54 o 
  -9   7   7    26396.17    26718.81    337.30 o 
  -7   7   7    21000.84    20772.31    248.33 o 
  -5   7   7     6720.32     6418.54    113.11 o 
  -3   7   7    11491.93    11196.24    155.22 o 
  -1   7   7    14080.18    13432.04    211.93 o 
   1   7   7    10459.18    10109.71    167.81 o 
   3   7   7     3230.77     3242.85     86.42 o 
   5   7   7    15762.21    15287.23    244.69 o 
   7   7   7    43682.76    43097.95    622.01 o 
   9   7   7     7164.18     7049.37    230.86 o 
  11   7   7        7.55       90.82     83.45 o 
  13   7   7     6970.53     7661.27    282.04 o 
  15   7   7     5910.38     6953.85    574.12 o 
 -18   8   7     4682.68     4485.27    212.77 o 
 -16   8   7       34.66       58.53     72.69 o 
 -14   8   7     4569.30     4820.68    164.17 o 
 -12   8   7    15140.09    14562.34    249.35 o 
 -10   8   7     1456.37     1400.15     69.79 o 
  -8   8   7      303.27      328.61     37.94 o 
  -6   8   7     1653.16     1640.19     57.61 o 
  -4   8   7     4226.98     3959.87    100.50 o 
  -2   8   7    11823.08    12260.02    202.20 o 
   0   8   7     3602.65     3634.07    108.37 o 
   2   8   7    10144.63    11323.69    239.82 o 
   4   8   7      762.52      799.69     67.50 o 
   6   8   7     8901.55     8970.88    202.84 o 
   8   8   7     1250.97     1167.81    168.64 o 
  10   8   7     6273.37     6397.33    226.93 o 
  12   8   7     6741.23     6711.83    232.37 o 
  14   8   7      789.38     1141.19    247.78 o 
 -19   9   7     1209.30     1522.92    294.11 o 
 -17   9   7     3778.06     3582.06    216.32 o 
 -15   9   7     2389.25     2513.11    132.20 o 
 -13   9   7     2265.46     2010.29    127.59 o 
 -11   9   7    12590.36    12898.00    230.15 o 
  -9   9   7     9491.72     9225.48    205.60 o 
  -7   9   7    10507.39    10296.93    185.69 o 
  -5   9   7     4446.97     4717.03    116.52 o 
  -3   9   7     7491.77     7757.49    195.04 o 
  -1   9   7    28464.11    29096.43    370.69 o 
   1   9   7    12560.87    12687.44    231.24 o 
   3   9   7     1364.19     1417.10     71.34 o 
   5   9   7      180.06      171.79     50.05 o 
   7   9   7     4100.00     3838.88    245.98 o 
   9   9   7     1376.98     1596.56    124.06 o 
  11   9   7     1031.59     1048.16    125.03 o 
  13   9   7      831.37      777.75    115.18 o 
 -18  10   7      245.24      292.28    137.09 o 
 -16  10   7       69.59       78.73    148.18 o 
 -14  10   7      574.57      707.76     94.01 o 
 -12  10   7    17264.49    17337.39    321.11 o 
 -10  10   7     3994.96     3582.44    140.19 o 
  -8  10   7       48.98      101.48     47.30 o 
  -6  10   7    14420.58    14111.78    235.15 o 
  -4  10   7    21637.46    20776.47    309.33 o 
  -2  10   7    13508.08    13136.12    208.97 o 
   0  10   7     2715.35     2878.70    100.74 o 
   2  10   7    24596.41    24522.00    334.18 o 
   4  10   7    17485.15    17415.04    314.32 o 
   6  10   7     3207.18     3148.85    136.91 o 
   8  10   7     1256.46     1211.16    141.02 o 
  10  10   7     3036.55     3104.07    172.83 o 
  12  10   7     5129.29     5509.96    368.39 o 
 -17  11   7     1529.74     1492.78    197.01 o 
 -15  11   7     2467.42     2622.93    252.63 o 
 -13  11   7     2984.83     3007.06    175.62 o 
 -11  11   7       23.33       14.32     57.59 o 
  -9  11   7     3882.56     3862.09    143.46 o 
  -7  11   7     8239.44     8640.23    175.91 o 
  -5  11   7       23.89       55.68     36.07 o 
  -3  11   7     2020.03     2070.23     99.19 o 
  -1  11   7      783.60      769.05     59.44 o 
   1  11   7    16909.84    16387.52    253.03 o 
   3  11   7      342.97      372.67     53.83 o 
   5  11   7      303.08      292.03     63.73 o 
   7  11   7     5568.55     5352.18    223.88 o 
   9  11   7     7489.35     7471.76    411.72 o 
  11  11   7      248.45      224.80     88.12 o 
 -16  12   7      324.80      282.02    197.42 o 
 -14  12   7     7376.45     7817.25    437.13 o 
 -12  12   7    14783.38    14990.00    489.64 o 
 -10  12   7      837.18     1036.78     89.97 o 
  -8  12   7       92.69      148.01     55.58 o 
  -6  12   7     8641.79     8780.43    195.11 o 
  -4  12   7    26982.21    27244.36    369.99 o 
  -2  12   7      157.06      205.50     44.98 o 
   0  12   7     6545.53     6349.13    143.00 o 
   2  12   7     7121.78     7438.50    171.20 o 
   4  12   7     5768.65     5754.06    282.95 o 
   6  12   7     5146.48     5140.44    181.11 o 
   8  12   7      220.27      128.67     76.27 o 
  10  12   7     6885.28     6561.38    269.53 o 
  12  12   7     7534.16     8113.12    384.09 o 
 -15  13   7      330.50      460.56    147.96 o 
 -13  13   7     1535.88     1695.34    204.39 o 
 -11  13   7      177.72       90.86     63.35 o 
  -9  13   7      962.25     1140.38     97.01 o 
  -7  13   7     2108.75     2136.79    108.90 o 
  -5  13   7    14184.14    13538.11    438.14 o 
  -3  13   7     1372.50     1405.68    121.56 o 
  -1  13   7    14240.13    14322.72    306.75 o 
   1  13   7     1922.82     2082.58    140.84 o 
   3  13   7     1569.13     1510.88    112.02 o 
   5  13   7       26.83       83.93     69.44 o 
   7  13   7     5345.31     5037.61    257.33 o 
   9  13   7     3740.09     3952.03    237.59 o 
  11  13   7     1194.36     1643.78    308.21 o 
 -14  14   7     2369.40     2991.77    264.23 o 
 -12  14   7     3038.90     3173.89    160.35 o 
 -10  14   7      800.72      860.75     94.68 o 
  -8  14   7      828.92      749.53     88.80 o 
  -6  14   7     3971.07     4088.97    151.23 o 
  -4  14   7     8282.17     8172.87    194.67 o 
  -2  14   7     2533.82     2677.59    123.93 o 
   0  14   7      208.47      379.03     79.06 o 
   2  14   7     2363.65     2450.72    132.44 o 
   4  14   7     9869.00     9645.32    272.76 o 
   6  14   7     3529.08     4022.96    199.04 o 
   8  14   7       20.95       39.54     90.79 o 
 -13  15   7      133.82      201.47    132.45 o 
 -11  15   7     3687.62     3757.42    176.03 o 
  -9  15   7    12991.51    13217.96    300.36 o 
  -7  15   7     2385.32     2692.19    146.26 o 
  -5  15   7       11.95        5.24     51.77 o 
  -3  15   7     7408.53     7611.33    208.22 o 
  -1  15   7    11947.27    12173.81    273.64 o 
   1  15   7     3939.04     3833.73    166.20 o 
   3  15   7     2866.55     2804.39    169.46 o 
   5  15   7     1370.27     1497.40    155.56 o 
   7  15   7     5779.52     5615.23    245.53 o 
 -12  16   7      358.24      756.65    162.38 o 
 -10  16   7      340.20      526.44     91.12 o 
  -8  16   7     1020.75     1064.43    104.62 o 
  -6  16   7       53.81        1.99     64.01 o 
  -4  16   7     5830.05     5758.99    195.07 o 
  -2  16   7     4051.29     3883.30    197.36 o 
   0  16   7       22.46      -68.08     68.08 o 
   2  16   7     1473.90     1478.27    119.09 o 
   4  16   7     1508.67     1526.88    138.42 o 
   6  16   7      647.13      485.74    107.36 o 
 -11  17   7     2172.49     2064.17    184.32 o 
  -9  17   7     2132.37     2150.72    180.56 o 
  -7  17   7     1135.12     1274.13    130.88 o 
  -5  17   7       34.66      -15.04     62.17 o 
  -3  17   7     1230.67     1342.04    114.12 o 
  -1  17   7     7309.30     8383.54    235.16 o 
   1  17   7     3243.51     3158.01    164.92 o 
   3  17   7      326.59      311.86     94.08 o 
   5  17   7     1071.66     1282.17    197.98 o 
  -8  18   7      490.80      231.60    112.99 o 
  -6  18   7      543.29      353.79     99.36 o 
  -4  18   7      234.91      341.99     83.31 o 
  -2  18   7       14.74      -40.91     65.60 o 
   0  18   7     2038.99     2110.80    160.77 o 
   2  18   7      673.57      650.01    129.97 o 
  -5  19   7       94.62       93.32    126.06 o 
  -3  19   7        1.64      113.92    120.98 o 
  -1  19   7      139.80      265.91    199.43 o 
   1  19   7     1098.17     1039.45    255.83 o 
 -20   0   8     1264.49     1632.95    207.97 o 
 -18   0   8      176.79       72.05    132.95 o 
 -16   0   8      449.14      433.88    110.39 o 
 -14   0   8     5966.97     5672.92    439.26 o 
 -12   0   8    85624.37    86629.70   1446.75 o 
 -10   0   8     1742.04     1492.53    112.49 o 
  -8   0   8     8421.44     8828.23    218.52 o 
  -6   0   8    12239.79    12983.27    252.92 o 
  -4   0   8    10411.47     9670.94    176.89 o 
  -2   0   8    24070.88    23704.86    366.24 o 
   0   0   8     5576.34     5609.91    125.48 o 
   2   0   8    28921.88    30899.32    472.24 o 
   4   0   8     1068.71      715.09     52.91 o 
   6   0   8      496.18      545.13     71.62 o 
   8   0   8        4.62      -51.56     51.56 o 
  10   0   8       76.20      117.52     72.48 o 
  12   0   8     7935.71     7479.38    268.61 o 
  14   0   8     5765.94     5923.33    345.87 o 
 -19   1   8      133.68       24.98     80.73 o 
 -17   1   8     7563.98     8151.13    251.22 o 
 -15   1   8    13817.83    13264.82    266.60 o 
 -13   1   8    12086.26    12250.64    218.55 o 
 -11   1   8      863.16      785.42     57.36 o 
  -9   1   8    24134.42    23317.80    320.53 o 
  -7   1   8    83049.14    82611.80    873.69 o 
  -5   1   8    28291.84    28460.56    304.13 o 
  -3   1   8     6364.77     7130.89    101.78 o 
  -1   1   8    15918.16    14610.36    174.71 o 
   1   1   8    93280.88    93994.20    920.58 o 
   3   1   8    10891.90    10512.02    142.68 o 
   5   1   8      641.36      582.96     60.78 o 
   7   1   8     8369.50     8075.55    164.57 o 
   9   1   8    21220.56    20597.21    323.60 o 
  11   1   8     5227.19     5365.19    157.04 o 
  13   1   8       70.45      138.73     64.78 o 
  15   1   8     7278.26     8141.49    657.40 o 
 -20   2   8     4223.04     4153.13    234.54 o 
 -18   2   8     6653.36     6560.51    224.66 o 
 -16   2   8     5887.60     5509.22    188.29 o 
 -14   2   8      542.46      490.14     74.36 o 
 -12   2   8     1197.79     1096.25     68.06 o 
 -10   2   8    14668.18    14991.10    233.57 o 
  -8   2   8     3242.59     3243.16     73.07 o 
  -6   2   8     6484.12     6188.19    111.42 o 
  -4   2   8    49216.38    49627.36    502.36 o 
  -2   2   8    35384.56    36511.09    380.17 o 
   0   2   8     8315.19     8912.10    121.27 o 
   2   2   8     6897.35     7014.16    106.52 o 
   4   2   8    33813.64    33278.48    392.80 o 
   6   2   8    24984.76    25275.73    355.10 o 
   8   2   8      209.87      177.30     52.09 o 
  10   2   8     9256.80     8863.34    222.37 o 
  12   2   8     2667.23     2887.85    147.46 o 
  14   2   8      306.31      275.86     82.72 o 
 -19   3   8      302.57      276.83     91.41 o 
 -17   3   8     4113.11     3980.79    188.09 o 
 -15   3   8     4651.72     4717.05    155.37 o 
 -13   3   8      497.78      551.74     56.85 o 
 -11   3   8     3368.53     3443.60    103.59 o 
  -9   3   8    14309.09    14431.32    200.76 o 
  -7   3   8    39248.03    41002.26    427.31 o 
  -5   3   8     1942.73     2482.92     55.79 o 
  -3   3   8    31478.99    34118.43    358.89 o 
  -1   3   8    12684.08    12573.96    155.86 o 
   1   3   8    26993.84    26720.85    306.05 o 
   3   3   8     3910.15     4021.41    100.65 o 
   5   3   8     4946.08     4856.56    149.09 o 
   7   3   8     3252.54     3242.44    139.49 o 
   9   3   8     3671.44     3736.98    130.15 o 
  11   3   8      879.31     1017.84     95.10 o 
  13   3   8      509.35      472.69     85.10 o 
  15   3   8     1159.59     1187.14    134.76 o 
 -20   4   8     2259.47     2443.39    283.91 o 
 -18   4   8     3930.11     4357.78    204.69 o 
 -16   4   8     5040.32     4476.63    190.93 o 
 -14   4   8     5141.11     5115.22    138.00 o 
 -12   4   8    23997.02    23170.38    340.44 o 
 -10   4   8    24145.94    23578.02    332.18 o 
  -8   4   8     3442.61     3664.38     83.21 o 
  -6   4   8    44686.26    46879.98    513.90 o 
  -4   4   8    13324.91    12220.29    153.80 o 
  -2   4   8    21727.55    21667.01    266.80 o 
   0   4   8     3423.50     3189.11     74.51 o 
   2   4   8     1603.55     1391.28     49.78 o 
   4   4   8    15489.38    14596.79    193.15 o 
   6   4   8    17134.20    15678.62    280.07 o 
   8   4   8       17.58       15.06     46.78 o 
  10   4   8     1283.73     1156.92     95.93 o 
  12   4   8    10446.08    11055.83    351.98 o 
  14   4   8    13741.69    14582.92    464.63 o 
 -19   5   8     5047.15     4915.93    354.73 o 
 -17   5   8     2961.03     2913.51    166.05 o 
 -15   5   8     2103.48     2200.02    121.09 o 
 -13   5   8     4685.83     4608.62    126.51 o 
 -11   5   8     2682.71     2509.24     97.11 o 
  -9   5   8      550.61      462.50     39.47 o 
  -7   5   8    19714.80    20932.69    245.01 o 
  -5   5   8     5661.33     6456.92    100.42 o 
  -3   5   8    20531.12    22594.19    278.31 o 
  -1   5   8     5474.70     5794.34    154.07 o 
   1   5   8    20135.13    20501.41    262.93 o 
   3   5   8      691.38      715.47     49.14 o 
   5   5   8      706.86      681.25     50.23 o 
   7   5   8    16636.69    15669.30    289.91 o 
   9   5   8      172.82      245.89     60.82 o 
  11   5   8      216.55      183.23     67.11 o 
  13   5   8      643.75      635.61     93.31 o 
  15   5   8     1324.77     1174.42    271.95 o 
 -20   6   8     5755.49     6091.67    523.75 o 
 -18   6   8     1160.46     1141.82    121.75 o 
 -16   6   8       24.31      -19.38     64.69 o 
 -14   6   8     3562.41     3606.07    131.86 o 
 -12   6   8     6078.06     5606.35    138.65 o 
 -10   6   8    11160.67    10990.88    176.55 o 
  -8   6   8    13432.39    14249.93    202.87 o 
  -6   6   8    25792.73    26148.43    317.40 o 
  -4   6   8    17509.41    16906.48    203.03 o 
  -2   6   8     3900.87     3646.79     91.56 o 
   0   6   8      660.01      549.49     39.72 o 
   2   6   8      557.37      523.52     41.41 o 
   4   6   8    10830.94     9795.15    165.54 o 
   6   6   8     8417.90     8113.14    238.21 o 
   8   6   8      442.97      432.42     67.80 o 
  10   6   8     1753.37     2018.19    161.07 o 
  12   6   8     5215.71     4914.70    220.06 o 
  14   6   8      666.19      291.03    364.61 o 
 -19   7   8       17.74       87.31     86.77 o 
 -17   7   8      438.57      594.65     95.89 o 
 -15   7   8      651.66      864.97    109.06 o 
 -13   7   8     6612.33     6714.63    177.92 o 
 -11   7   8     2162.43     2108.48     92.81 o 
  -9   7   8    10121.19     9976.37    164.41 o 
  -7   7   8    14324.08    13867.71    183.18 o 
  -5   7   8      158.48      208.46     30.13 o 
  -3   7   8     4370.83     4319.58     90.77 o 
  -1   7   8     4870.19     5392.53    120.09 o 
   1   7   8      478.71      354.90     42.51 o 
   3   7   8     1072.28     1173.28     73.13 o 
   5   7   8     1988.81     2094.26    135.09 o 
   7   7   8      429.79      452.62     73.01 o 
   9   7   8     9137.10     8606.42    312.36 o 
  11   7   8     1320.97     1280.98    124.74 o 
  13   7   8        0.96      -18.39     78.91 o 
 -18   8   8       76.48       73.82     84.32 o 
 -16   8   8        0.69       74.06     85.36 o 
 -14   8   8      277.77      218.66     60.90 o 
 -12   8   8      603.10      628.33     68.59 o 
 -10   8   8     1837.28     1800.37     77.21 o 
  -8   8   8     2565.53     2350.05     78.21 o 
  -6   8   8     6066.71     6397.01    136.46 o 
  -4   8   8      393.44      259.08     43.71 o 
  -2   8   8     8951.69     9237.02    170.57 o 
   0   8   8      295.19      349.69     43.60 o 
   2   8   8     7862.29     7739.55    147.86 o 
   4   8   8    12110.51    11759.44    215.36 o 
   6   8   8      451.26      569.62     77.21 o 
   8   8   8       15.07       82.37     63.95 o 
  10   8   8      296.59      362.99     85.26 o 
  12   8   8      230.27      190.82     89.44 o 
 -19   9   8      437.98      275.03    187.34 o 
 -17   9   8      194.36       45.67     93.09 o 
 -15   9   8     8222.17     7867.93    236.64 o 
 -13   9   8     2573.08     2569.57    126.54 o 
 -11   9   8      377.53      359.80     53.87 o 
  -9   9   8      568.96      517.80     61.74 o 
  -7   9   8     2307.59     2250.52     91.63 o 
  -5   9   8     3609.01     3519.62    103.53 o 
  -3   9   8     2988.80     3074.28    120.30 o 
  -1   9   8     1830.92     1923.78     86.32 o 
   1   9   8    22784.61    22362.81    308.10 o 
   3   9   8     2255.66     2193.35     89.74 o 
   5   9   8      182.95      252.01     56.49 o 
   7   9   8      346.66      302.04     73.77 o 
   9   9   8     4040.85     4239.73    195.85 o 
  11   9   8     3995.89     3614.31    190.99 o 
  13   9   8      365.81      310.22    205.47 o 
 -18  10   8      324.29      445.47    142.27 o 
 -16  10   8        1.09      -30.36     72.39 o 
 -14  10   8       65.74       95.91     70.23 o 
 -12  10   8       21.54       25.62     62.29 o 
 -10  10   8     1239.45     1179.93     88.98 o 
  -8  10   8      130.41       97.13     48.74 o 
  -6  10   8     5761.58     5816.33    138.00 o 
  -4  10   8     4672.83     4649.84    168.84 o 
  -2  10   8     2707.50     2752.97    113.68 o 
   0  10   8     4812.16     5015.76    122.55 o 
   2  10   8        2.00       47.53     37.49 o 
   4  10   8    16322.63    15521.55    295.89 o 
   6  10   8      428.29      383.61     68.85 o 
   8  10   8      400.47      355.64     84.84 o 
  10  10   8        3.89        8.69     74.27 o 
  12  10   8       37.61      123.15    123.21 o 
 -17  11   8       28.33       56.40    179.29 o 
 -15  11   8      623.00      547.01    116.36 o 
 -13  11   8      194.80      284.44     77.38 o 
 -11  11   8      710.97      791.76     91.04 o 
  -9  11   8     1001.04      867.48     81.32 o 
  -7  11   8     2753.25     2987.27    113.34 o 
  -5  11   8       22.81        3.28     37.90 o 
  -3  11   8      658.17      764.27     59.86 o 
  -1  11   8      304.74      273.47     47.07 o 
   1  11   8     1227.15     1110.08     89.81 o 
   3  11   8       70.59       82.17     53.73 o 
   5  11   8      125.57      151.45     59.90 o 
   7  11   8     1885.98     1766.30    130.79 o 
   9  11   8      120.83      105.50     78.85 o 
  11  11   8       27.74       97.35    121.83 o 
 -16  12   8      424.58      208.48    134.47 o 
 -14  12   8      128.57     -147.48    191.37 o 
 -12  12   8      322.98      346.86    145.68 o 
 -10  12   8     2577.18     2394.42    125.67 o 
  -8  12   8      675.14      650.91     77.53 o 
  -6  12   8     7601.39     7327.88    156.66 o 
  -4  12   8       26.31        5.47     38.57 o 
  -2  12   8       42.14       87.71     44.59 o 
   0  12   8     1984.16     1896.43     92.40 o 
   2  12   8       34.77       65.43     47.33 o 
   4  12   8     3342.90     3099.58    143.50 o 
   6  12   8      334.76      185.88     66.07 o 
   8  12   8      192.93      175.28     82.26 o 
  10  12   8      359.28      236.58     92.90 o 
 -15  13   8     1661.71     1895.90    222.84 o 
 -13  13   8     1712.29     1635.84    201.53 o 
 -11  13   8      267.31      185.82     68.31 o 
  -9  13   8      276.39      178.21     65.23 o 
  -7  13   8     6679.36     6328.02    222.06 o 
  -5  13   8     7884.06     8503.22    193.69 o 
  -3  13   8     3198.89     3252.72    131.43 o 
  -1  13   8      986.06     1096.19     84.72 o 
   1  13   8     5080.48     4902.64    150.14 o 
   3  13   8     5810.98     5752.65    175.47 o 
   5  13   8      134.54      122.54     63.89 o 
   7  13   8     2495.59     2729.64    166.84 o 
   9  13   8      133.00      189.38    112.23 o 
 -14  14   8      671.58      801.18    168.36 o 
 -12  14   8      478.29      320.37     95.61 o 
 -10  14   8       87.36      126.61     66.97 o 
  -8  14   8       58.76       37.70     61.66 o 
  -6  14   8      170.42      161.38     55.61 o 
  -4  14   8      220.71      287.01     60.98 o 
  -2  14   8     1508.06     1619.34    101.74 o 
   0  14   8        3.52      -25.43     54.35 o 
   2  14   8       60.20      192.43     66.80 o 
   4  14   8      385.35      473.65     93.37 o 
   6  14   8      589.82      556.87     98.45 o 
   8  14   8      924.34     1044.44    188.25 o 
 -13  15   8     1020.04     1028.16    184.63 o 
 -11  15   8       78.04      -26.04     70.34 o 
  -9  15   8     6003.47     5902.53    244.17 o 
  -7  15   8     4749.65     4871.29    292.86 o 
  -5  15   8     1782.19     1836.08    110.23 o 
  -3  15   8     1341.00     1485.97    101.48 o 
  -1  15   8     5220.65     5149.03    189.56 o 
   1  15   8     1889.90     2051.61    164.05 o 
   3  15   8     2143.46     2112.42    160.87 o 
   5  15   8      457.07      588.92    105.43 o 
   7  15   8      908.33      958.87    243.75 o 
 -12  16   8     1412.77     1727.36    174.61 o 
 -10  16   8     1050.44     1202.54    125.31 o 
  -8  16   8      168.73      137.26     73.84 o 
  -6  16   8     1372.05     1328.03    101.24 o 
  -4  16   8     1091.22     1108.93    106.14 o 
  -2  16   8     1482.84     1471.63    114.94 o 
   0  16   8      582.47      618.33     90.77 o 
   2  16   8     1247.59     1091.06    135.27 o 
   4  16   8     3229.94     2692.47    176.46 o 
   6  16   8      375.62      308.21    191.37 o 
 -11  17   8     1024.23     1155.72    137.19 o 
  -9  17   8      246.32      410.17    111.27 o 
  -7  17   8      769.88      833.92    116.13 o 
  -5  17   8      126.32      120.25     72.09 o 
  -3  17   8      220.29      289.55     78.86 o 
  -1  17   8     1032.99     1094.30    109.49 o 
   1  17   8     2310.77     2323.06    148.26 o 
   3  17   8      120.92      208.04     96.88 o 
   5  17   8     1232.63     1389.96    296.12 o 
  -8  18   8     1051.20     1377.88    282.02 o 
  -6  18   8     2893.98     2586.81    249.16 o 
  -4  18   8     6331.38     6474.11    225.75 o 
  -2  18   8     2588.99     2188.91    166.46 o 
   0  18   8        4.94       17.19     95.79 o 
  -3  19   8     1028.91     1361.76    273.96 o 
 -19   1   9      669.55      649.96    103.33 o 
 -17   1   9       18.70      110.66     69.70 o 
 -15   1   9      169.49      119.66     48.22 o 
 -13   1   9      649.20      644.09     59.23 o 
 -11   1   9     1994.31     2071.54     89.06 o 
  -9   1   9      918.13      905.75     55.66 o 
  -7   1   9    11406.88    12043.44    205.40 o 
  -5   1   9     5467.42     5636.18     90.12 o 
  -3   1   9      687.73      675.56     38.35 o 
  -1   1   9     9866.21    10301.86    137.59 o 
   1   1   9     9212.99     9174.97    129.80 o 
   3   1   9       22.80       55.83     22.70 o 
   5   1   9     2059.36     2275.55     89.78 o 
   7   1   9      303.91      349.35     57.03 o 
   9   1   9       67.10       92.47     47.28 o 
  11   1   9      246.48      276.01     73.42 o 
  13   1   9      111.81      187.54     78.52 o 
  15   1   9     1473.66     1045.49    251.81 o 
 -20   2   9      750.90      644.54    118.63 o 
 -18   2   9      675.37      721.49    101.48 o 
 -16   2   9     1690.38     1535.70    102.84 o 
 -14   2   9      264.20      249.78     52.55 o 
 -12   2   9     1158.57     1181.76     73.12 o 
 -10   2   9      991.50      947.10     60.00 o 
  -8   2   9       48.78       70.96     23.20 o 
  -6   2   9      678.23      637.43     33.51 o 
  -4   2   9       18.93        6.31     17.63 o 
  -2   2   9    14006.38    14056.39    180.41 o 
   0   2   9     6465.26     6108.04     97.76 o 
   2   2   9    10097.69    10271.08    154.37 o 
   4   2   9     1879.87     1816.45     67.28 o 
   6   2   9     9036.54     9319.35    179.53 o 
   8   2   9      464.71      346.74     59.78 o 
  10   2   9      382.93      254.35     66.57 o 
  12   2   9       23.73       81.82     69.37 o 
  14   2   9       72.47      159.48     92.15 o 
 -19   3   9      873.75      862.75    117.76 o 
 -17   3   9     4071.08     4105.37    190.71 o 
 -15   3   9     4840.72     4618.28    142.29 o 
 -13   3   9     1399.92     1502.70     83.32 o 
 -11   3   9     5863.27     6066.31    136.17 o 
  -9   3   9    13416.79    13149.09    211.30 o 
  -7   3   9    15184.09    14855.95    201.36 o 
  -5   3   9      468.71      497.59     32.65 o 
  -3   3   9    16183.36    17240.06    204.49 o 
  -1   3   9    31393.81    32859.37    352.71 o 
   1   3   9      562.18      431.78     31.11 o 
   3   3   9      999.20     1156.38     67.38 o 
   5   3   9     1296.71     1258.98     69.11 o 
   7   3   9    16734.86    16494.96    301.65 o 
   9   3   9     6362.08     6445.46    181.87 o 
  11   3   9       49.38      -11.19     59.90 o 
  13   3   9      793.57      809.99    101.47 o 
 -20   4   9     1737.22     1897.64    183.55 o 
 -18   4   9      723.79      627.06    133.46 o 
 -16   4   9      336.19      379.11     70.46 o 
 -14   4   9      168.49      213.90     51.13 o 
 -12   4   9       90.91       90.79     40.58 o 
 -10   4   9     2559.18     2410.27     92.27 o 
  -8   4   9    25088.17    25969.69    319.99 o 
  -6   4   9     9979.71    10299.52    140.65 o 
  -4   4   9    11467.72    11830.44    152.77 o 
  -2   4   9     2401.61     2161.66     89.87 o 
   0   4   9      819.93      842.13     36.46 o 
   2   4   9     2547.39     2711.95     79.37 o 
   4   4   9     5459.55     5348.25    223.61 o 
   6   4   9     9392.78     9029.32    210.05 o 
   8   4   9     3268.06     3198.16    139.78 o 
  10   4   9      228.64      140.29     61.74 o 
  12   4   9      913.55      907.34    101.15 o 
  14   4   9     2572.07     2914.07    185.61 o 
 -19   5   9      248.24      198.54     89.56 o 
 -17   5   9      107.17      190.34     73.08 o 
 -15   5   9      930.00      821.58     98.48 o 
 -13   5   9     6193.56     5991.55    147.33 o 
 -11   5   9      648.63      695.65     57.90 o 
  -9   5   9     1182.83     1015.49     53.62 o 
  -7   5   9     3229.73     3043.39     70.25 o 
  -5   5   9     2115.36     1999.56     68.43 o 
  -3   5   9      643.77      677.92     50.11 o 
  -1   5   9     3967.59     3665.64     84.67 o 
   1   5   9    20138.58    21062.75    273.31 o 
   3   5   9    11557.17    11329.86    228.92 o 
   5   5   9      392.37      352.52     55.11 o 
   7   5   9     4497.15     4870.77    236.28 o 
   9   5   9      425.53      424.39     71.15 o 
  11   5   9     1929.21     1812.63    121.80 o 
  13   5   9      581.04      424.34     90.01 o 
 -20   6   9      814.15      800.46    172.36 o 
 -18   6   9     3020.74     3038.69    176.62 o 
 -16   6   9       10.45      -31.53     55.21 o 
 -14   6   9     5545.01     5860.60    153.08 o 
 -12   6   9    24741.52    23717.34    350.58 o 
 -10   6   9     1237.51     1159.72     74.26 o 
  -8   6   9     4966.64     5117.61    106.23 o 
  -6   6   9    16042.37    16423.03    205.12 o 
  -4   6   9    14857.69    14545.91    203.32 o 
  -2   6   9    25841.43    25282.16    314.38 o 
   0   6   9     1549.95     1460.77     62.53 o 
   2   6   9    13608.36    13442.88    199.88 o 
   4   6   9     8154.59     7995.56    201.62 o 
   6   6   9     5624.65     5837.10    169.79 o 
   8   6   9     1257.44     1125.53     92.00 o 
  10   6   9     5143.70     5259.30    211.52 o 
  12   6   9     5535.78     5380.58    266.92 o 
 -19   7   9     1400.12     1292.19    173.52 o 
 -17   7   9      313.72      412.98     91.95 o 
 -15   7   9      128.15      160.52     93.74 o 
 -13   7   9      247.71      300.40     54.84 o 
 -11   7   9      975.28      852.65     65.59 o 
  -9   7   9      408.04      365.02     41.05 o 
  -7   7   9    17891.96    18159.70    270.99 o 
  -5   7   9    22601.54    22212.80    383.39 o 
  -3   7   9     2000.18     1803.76    110.51 o 
  -1   7   9     3910.80     4010.67    105.32 o 
   1   7   9    12874.71    12420.12    251.81 o 
   3   7   9     9901.70     9995.29    252.40 o 
   5   7   9     4031.08     4144.27    165.70 o 
   7   7   9     1034.50      983.74    128.22 o 
   9   7   9     7232.62     6915.49    223.17 o 
  11   7   9     4380.63     4657.10    214.46 o 
  13   7   9        0.18      -94.68    159.14 o 
 -18   8   9     2663.03     2848.13    174.58 o 
 -16   8   9      156.41      177.72     68.67 o 
 -14   8   9     1620.36     1756.24     99.07 o 
 -12   8   9     6280.05     6429.79    154.13 o 
 -10   8   9     7646.28     7498.43    144.14 o 
  -8   8   9       58.18      131.01     44.58 o 
  -6   8   9     8275.19     8132.42    160.20 o 
  -4   8   9    29292.58    28553.54    391.26 o 
  -2   8   9    17977.91    18528.88    280.91 o 
   0   8   9     4451.58     4826.95    224.67 o 
   2   8   9     1258.95     1111.83     65.63 o 
   4   8   9    11209.12    11253.50    294.74 o 
   6   8   9    10889.12    11201.64    276.77 o 
   8   8   9       20.75       63.31     64.21 o 
  10   8   9     1956.42     1912.98    143.50 o 
  12   8   9     1023.36     1075.41    128.09 o 
 -19   9   9     1452.63     1400.04    271.95 o 
 -17   9   9     2032.78     2048.36    173.74 o 
 -15   9   9    19557.01    19738.05    413.20 o 
 -13   9   9     4300.02     4367.16    196.26 o 
 -11   9   9     1743.93     1720.01    136.88 o 
  -9   9   9     7596.46     7616.77    280.43 o 
  -7   9   9    13455.35    13885.80    232.57 o 
  -5   9   9     2467.03     2475.47     98.42 o 
  -3   9   9     2848.05     3158.22    175.70 o 
  -1   9   9    12157.01    11765.39    210.90 o 
   1   9   9     7299.57     7293.29    148.38 o 
   3   9   9    16292.62    16507.53    337.50 o 
   5   9   9      413.93      418.39     69.44 o 
   7   9   9     6510.68     6708.33    430.32 o 
   9   9   9     7987.52     8359.97    254.87 o 
  11   9   9     5159.35     5340.89    238.29 o 
 -18  10   9     4852.24     4548.61    439.15 o 
 -16  10   9     3700.90     3679.68    226.67 o 
 -14  10   9     1438.78     1766.81    251.81 o 
 -12  10   9     3821.92     3931.01    184.34 o 
 -10  10   9     2052.20     2343.95    118.74 o 
  -8  10   9     3214.15     3310.32    165.44 o 
  -6  10   9     1562.24     1481.12     83.48 o 
  -4  10   9     6088.29     5713.03    140.34 o 
  -2  10   9    30740.42    31041.73    433.09 o 
   0  10   9     1069.36      995.54     76.12 o 
   2  10   9     1139.00     1264.27     75.27 o 
   4  10   9    10871.58    10038.40    228.32 o 
   6  10   9    10421.83     9947.06    265.90 o 
   8  10   9     3816.66     4043.61    326.23 o 
  10  10   9      519.01      536.84    102.31 o 
 -17  11   9     5158.88     5634.39    503.61 o 
 -15  11   9     1903.43     2070.56    176.30 o 
 -13  11   9     2807.02     2798.48    160.76 o 
 -11  11   9     1158.08     1207.87    108.35 o 
  -9  11   9    13452.19    13110.01    267.58 o 
  -7  11   9    10738.97    11109.04    237.73 o 
  -5  11   9    16211.02    16057.16    268.54 o 
  -3  11   9      752.20      806.17     74.20 o 
  -1  11   9    43206.23    42871.63    534.35 o 
   1  11   9     6851.99     7025.75    155.90 o 
   3  11   9     5277.52     4879.57    174.39 o 
   5  11   9      353.25      452.29     72.74 o 
   7  11   9    12851.25    12969.59    323.89 o 
   9  11   9     6215.17     6353.06    235.27 o 
  11  11   9      606.58      946.79    241.73 o 
 -16  12   9      482.10      404.79    147.18 o 
 -14  12   9      126.69       65.81    106.96 o 
 -12  12   9     3360.95     3745.38    227.56 o 
 -10  12   9    14775.01    14382.06    291.89 o 
  -8  12   9     7397.86     7506.94    194.38 o 
  -6  12   9     8931.15     9035.87    224.32 o 
  -4  12   9    10657.96    10709.51    250.19 o 
  -2  12   9     5462.46     5550.97    138.35 o 
   0  12   9     4185.79     4011.29    130.39 o 
   2  12   9     1967.78     1965.91    105.25 o 
   4  12   9     5038.64     5478.69    180.73 o 
   6  12   9     9678.04     9352.15    266.05 o 
   8  12   9     1284.85     1337.81    130.94 o 
  10  12   9      350.82      326.07    133.13 o 
 -15  13   9     3825.68     3906.83    305.05 o 
 -13  13   9     2318.20     2885.51    715.13 o 
 -11  13   9     2290.61     2195.20    259.85 o 
  -9  13   9     2518.10     2551.40    162.24 o 
  -7  13   9    10478.24    10241.58    262.26 o 
  -5  13   9      875.24      889.35     79.38 o 
  -3  13   9      130.24      132.06     46.42 o 
  -1  13   9      981.90      992.07     74.94 o 
   1  13   9     6425.96     6633.38    171.53 o 
   3  13   9     6031.98     5939.46    186.97 o 
   5  13   9      366.91      730.08    126.02 o 
   7  13   9     5114.09     5012.06    307.91 o 
   9  13   9     2522.51     3533.33    380.73 o 
 -14  14   9       12.05       59.27    125.35 o 
 -12  14   9     5987.61     6220.55    238.18 o 
 -10  14   9     2374.22     2417.49    141.37 o 
  -8  14   9     1216.47     1008.86     99.97 o 
  -6  14   9      511.96      447.28     68.09 o 
  -4  14   9     1706.57     1960.66    109.95 o 
  -2  14   9    10383.38    10229.44    333.19 o 
   0  14   9      328.11      233.91     67.55 o 
   2  14   9     4904.76     5207.80    265.46 o 
   4  14   9     3697.49     3788.22    196.47 o 
   6  14   9     3581.79     3657.45    231.19 o 
 -13  15   9     5014.30     5217.48    277.38 o 
 -11  15   9      759.59      778.72    111.71 o 
  -9  15   9      294.67      379.44    225.03 o 
  -7  15   9     4194.54     3956.59    193.45 o 
  -5  15   9     2860.39     2777.65    135.13 o 
  -3  15   9      464.52      477.77     74.37 o 
  -1  15   9      952.70     1110.09    101.66 o 
   1  15   9     1651.67     1775.57    140.89 o 
   3  15   9      320.43      388.41     95.75 o 
   5  15   9      610.60      774.78    136.08 o 
 -12  16   9     2037.94     2252.36    199.16 o 
 -10  16   9      534.75      681.53    100.21 o 
  -8  16   9      213.63      184.53     78.18 o 
  -6  16   9     2436.92     2542.42    185.75 o 
  -4  16   9     1005.05     1114.24     96.89 o 
  -2  16   9      810.08      787.20     95.74 o 
   0  16   9       16.66       99.83     70.41 o 
   2  16   9      383.88      562.83    106.28 o 
   4  16   9     1670.86     1807.65    154.23 o 
 -11  17   9        7.77     -163.17    167.20 o 
  -9  17   9       13.69       92.56     88.59 o 
  -7  17   9     1169.14     1347.07    123.59 o 
  -5  17   9     4011.54     4126.45    203.75 o 
  -3  17   9     1286.26     1238.96    150.06 o 
  -1  17   9      124.18       88.78     75.41 o 
   1  17   9       39.11      151.34     90.54 o 
   3  17   9     5198.84     4746.02    475.41 o 
  -6  18   9       32.87       98.71    179.29 o 
  -4  18   9      990.68     1142.73    283.03 o 
  -2  18   9     4317.09     4034.82    246.88 o 
   0  18   9     1292.92     1109.11    190.62 o 
 -20   0  10     4231.82     4163.87    304.47 o 
 -18   0  10    23968.92    23375.20   2289.41 o 
 -16   0  10    11732.71    11592.13    327.95 o 
 -14   0  10     4199.14     4429.58    189.11 o 
 -12   0  10    17348.24    17077.74    384.10 o 
 -10   0  10    22022.44    21822.21    553.21 o 
  -8   0  10     9936.19    10292.84    248.93 o 
  -6   0  10    16722.78    16770.91    285.22 o 
  -4   0  10    61344.41    62847.89    897.64 o 
  -2   0  10    74979.55    78141.63   1100.43 o 
   0   0  10    11980.87    11858.08    224.71 o 
   2   0  10     7989.41     7839.23    172.96 o 
   4   0  10    61643.35    61643.17   1057.16 o 
   6   0  10    19500.43    19622.22    428.40 o 
   8   0  10    11340.60    10179.00    290.46 o 
  10   0  10     2651.97     2334.54    163.84 o 
  12   0  10    10113.50    10835.48    432.27 o 
 -19   1  10      112.61      108.32     80.38 o 
 -17   1  10      990.61     1141.31    110.90 o 
 -15   1  10     1751.45     1657.90     94.37 o 
 -13   1  10     2186.40     2367.31    102.42 o 
 -11   1  10      135.18       75.27     35.80 o 
  -9   1  10     1502.30     1481.54     71.64 o 
  -7   1  10    10937.46    10427.73    140.67 o 
  -5   1  10     2150.58     1969.45     55.90 o 
  -3   1  10      608.64      635.77     40.20 o 
  -1   1  10    15157.93    15127.07    188.54 o 
   1   1  10     8141.69     7275.96    129.53 o 
   3   1  10     9628.05     9407.63    152.79 o 
   5   1  10      409.72      407.45     48.97 o 
   7   1  10      126.99       90.22     45.53 o 
   9   1  10     4763.41     5045.12    151.75 o 
  11   1  10     7573.04     7750.17    217.70 o 
  13   1  10       38.10       67.23     89.30 o 
 -20   2  10    10179.83    10269.40    304.72 o 
 -18   2  10      834.12     1082.60    138.11 o 
 -16   2  10     2057.02     1994.49    106.24 o 
 -14   2  10      632.98      696.09     65.99 o 
 -12   2  10    15186.61    14871.22    248.61 o 
 -10   2  10     7827.47     7802.67    155.15 o 
  -8   2  10    14578.36    14455.25    245.07 o 
  -6   2  10      731.21      779.36     38.29 o 
  -4   2  10    10748.57    10448.59    142.05 o 
  -2   2  10    18653.78    18261.81    218.22 o 
   0   2  10     2914.18     2791.58     67.12 o 
   2   2  10      749.74      739.00     41.59 o 
   4   2  10    21254.50    20768.70    309.88 o 
   6   2  10    17935.37    17785.33    282.42 o 
   8   2  10     5000.02     4879.32    165.98 o 
  10   2  10      292.41      376.64     75.40 o 
  12   2  10     8782.62     9009.07    244.34 o 
  14   2  10     6502.36     6550.96    465.34 o 
 -19   3  10        9.95        2.65     74.04 o 
 -17   3  10     3746.82     3594.81    177.56 o 
 -15   3  10    11068.66    10783.11    329.42 o 
 -13   3  10    20523.75    20327.70    315.81 o 
 -11   3  10     2126.59     2123.16    102.28 o 
  -9   3  10     6354.68     6072.52    163.66 o 
  -7   3  10    30596.46    30696.28    366.05 o 
  -5   3  10     6714.60     6269.08    101.11 o 
  -3   3  10    13493.31    14061.18    177.15 o 
  -1   3  10    11306.93    11326.17    152.40 o 
   1   3  10    39618.53    40385.39    432.35 o 
   3   3  10    12924.98    12580.44    209.73 o 
   5   3  10      527.02      524.39     73.39 o 
   7   3  10    13561.84    12944.49    320.81 o 
   9   3  10    24123.67    24214.19    434.45 o 
  11   3  10     3533.39     3509.98    164.07 o 
  13   3  10      163.62      140.69     88.30 o 
 -20   4  10       80.03       68.79    236.70 o 
 -18   4  10     1428.56     1450.61    128.45 o 
 -16   4  10      209.30      298.57     68.68 o 
 -14   4  10     1853.17     1975.95     98.43 o 
 -12   4  10     3984.61     3863.76    164.57 o 
 -10   4  10     2625.78     2267.35     98.37 o 
  -8   4  10       65.35       44.95     28.50 o 
  -6   4  10      174.88      244.95     28.29 o 
  -4   4  10     3241.52     3227.77     68.28 o 
  -2   4  10     2062.53     2037.78     71.39 o 
   0   4  10     2533.60     2405.93     76.54 o 
   2   4  10      323.10      315.33     36.28 o 
   4   4  10     7384.64     7111.12    169.62 o 
   6   4  10     1127.72      873.49     93.14 o 
   8   4  10     7767.64     7288.93    225.48 o 
  10   4  10      880.54      778.63     90.28 o 
  12   4  10     2945.65     2974.89    170.87 o 
 -19   5  10      574.18      641.57    107.74 o 
 -17   5  10     1004.02      967.70     95.19 o 
 -15   5  10     1017.91     1126.98     84.47 o 
 -13   5  10    25684.26    25389.05    376.06 o 
 -11   5  10      463.49      390.29     49.62 o 
  -9   5  10    18081.57    18416.74    275.40 o 
  -7   5  10     5358.06     4921.27    137.57 o 
  -5   5  10    31775.67    32458.04    387.35 o 
  -3   5  10     1608.53     1570.63     79.46 o 
  -1   5  10    14713.68    14487.91    282.66 o 
   1   5  10    23621.93    22652.12    295.29 o 
   3   5  10    29537.58    29470.63    404.39 o 
   5   5  10      350.23      497.50     62.47 o 
   7   5  10      128.67      190.31     62.74 o 
   9   5  10    10844.32    10758.59    251.40 o 
  11   5  10     6805.39     7134.06    231.75 o 
  13   5  10      588.80      627.67    155.15 o 
 -20   6  10      632.28      478.39    148.44 o 
 -18   6  10      625.38      610.94    119.21 o 
 -16   6  10       32.16       14.74     59.93 o 
 -14   6  10     1495.18     1446.05    103.15 o 
 -12   6  10     2888.19     2796.27    148.01 o 
 -10   6  10     4615.20     4669.37    119.96 o 
  -8   6  10      424.64      410.24     43.39 o 
  -6   6  10     3098.25     3110.45    118.65 o 
  -4   6  10     1667.54     1399.78     61.02 o 
  -2   6  10     3418.57     3379.59    103.74 o 
   0   6  10    15065.65    15538.46    222.81 o 
   2   6  10       59.90       26.96     30.92 o 
   4   6  10     5405.95     5152.47    121.86 o 
   6   6  10     1802.31     1723.84    123.84 o 
   8   6  10     2804.20     2841.71    158.38 o 
  10   6  10      395.16      297.03     84.15 o 
  12   6  10       83.35       86.70     87.05 o 
 -19   7  10      185.12      175.37    107.64 o 
 -17   7  10     1171.43     1229.21    106.32 o 
 -15   7  10      753.40      904.99     86.33 o 
 -13   7  10     2299.84     2104.41    107.96 o 
 -11   7  10      513.21      641.76     59.90 o 
  -9   7  10      529.40      454.86     49.24 o 
  -7   7  10    10487.81    10539.95    187.15 o 
  -5   7  10     2595.75     2402.26     91.44 o 
  -3   7  10       56.67       73.10     36.55 o 
  -1   7  10       16.69       39.67     33.99 o 
   1   7  10     3320.38     3230.26    106.02 o 
   3   7  10     1365.82     1348.33     79.25 o 
   5   7  10      128.79      167.40     61.94 o 
   7   7  10     2322.47     2216.71    139.04 o 
   9   7  10      665.10      645.13     96.08 o 
  11   7  10      355.31      421.32    118.72 o 
 -18   8  10      696.35      634.01    124.61 o 
 -16   8  10      404.76      308.50     75.35 o 
 -14   8  10      939.59      804.02     86.67 o 
 -12   8  10     7796.08     7523.90    252.84 o 
 -10   8  10     1649.21     1760.84    114.25 o 
  -8   8  10    19933.71    19278.55    328.51 o 
  -6   8  10      802.08      790.90     59.19 o 
  -4   8  10     4765.76     4588.20    125.03 o 
  -2   8  10     2534.96     2136.22     96.24 o 
   0   8  10     8164.80     7550.08    172.06 o 
   2   8  10      766.73      826.36     79.97 o 
   4   8  10     3565.34     3333.82    126.05 o 
   6   8  10     4356.44     4121.83    183.45 o 
   8   8  10      852.26      779.88     99.10 o 
  10   8  10      290.09      299.74     90.42 o 
 -17   9  10       15.51      -82.94     90.53 o 
 -15   9  10       16.58       58.61     84.09 o 
 -13   9  10        7.05       60.96     75.52 o 
 -11   9  10       30.49       17.44     58.14 o 
  -9   9  10      456.51      361.49     58.93 o 
  -7   9  10      127.28      147.32     48.95 o 
  -5   9  10     1405.71     1384.35     78.01 o 
  -3   9  10      161.68       68.51     38.31 o 
  -1   9  10     1134.57     1145.08     78.21 o 
   1   9  10       84.98       79.83     39.15 o 
   3   9  10     1211.61     1341.55     85.73 o 
   5   9  10       69.25       32.72     60.17 o 
   7   9  10      956.83      939.31    114.56 o 
   9   9  10        6.07       19.27     73.53 o 
  11   9  10      125.24       42.59    121.03 o 
 -18  10  10     1941.03     2278.33    338.43 o 
 -16  10  10      180.88      481.49    301.16 o 
 -14  10  10      282.04      354.49     85.24 o 
 -12  10  10     5824.34     5379.04    202.80 o 
 -10  10  10      630.58      639.13     73.99 o 
  -8  10  10      132.44      128.81     52.04 o 
  -6  10  10     1663.30     1584.66     89.19 o 
  -4  10  10    15178.55    14823.09    253.82 o 
  -2  10  10     5199.16     5375.69    149.87 o 
   0  10  10      207.10      275.29     49.73 o 
   2  10  10      247.53      260.83     55.22 o 
   4  10  10     2066.49     1956.37    118.28 o 
   6  10  10      220.97      212.31     76.23 o 
   8  10  10      688.28      777.87    111.07 o 
  10  10  10        6.57      -34.98     78.15 o 
 -17  11  10      719.30      728.22    160.24 o 
 -15  11  10      980.17      766.96    126.46 o 
 -13  11  10     1525.31     1426.74    147.18 o 
 -11  11  10      143.72       46.31     66.61 o 
  -9  11  10       10.12      -48.56     48.56 o 
  -7  11  10      200.12       99.88     53.50 o 
  -5  11  10     2379.57     2174.79    102.00 o 
  -3  11  10      293.74      218.79     55.82 o 
  -1  11  10        9.73        5.55     41.35 o 
   1  11  10      641.30      654.74     64.86 o 
   3  11  10     1139.79     1127.84     85.55 o 
   5  11  10      586.49      592.06     93.91 o 
   7  11  10     2190.63     2215.75    150.58 o 
   9  11  10        2.73       53.54     83.87 o 
 -16  12  10       59.76       72.66    120.85 o 
 -14  12  10       97.93      123.58    107.00 o 
 -12  12  10     1121.04     1261.14    173.00 o 
 -10  12  10      125.49       18.35     58.38 o 
  -8  12  10        7.16       21.13     54.05 o 
  -6  12  10       92.30       42.96     52.42 o 
  -4  12  10     3908.24     3789.04    125.95 o 
  -2  12  10     2012.65     1967.06     96.46 o 
   0  12  10      282.03      287.78     54.17 o 
   2  12  10     1716.63     1666.94    103.05 o 
   4  12  10     2826.06     2838.28    143.08 o 
   6  12  10      459.14      490.78     96.37 o 
   8  12  10      124.15      198.10    152.36 o 
 -15  13  10     1058.20     1037.92    189.36 o 
 -13  13  10     2491.54     2775.98    249.77 o 
 -11  13  10      349.30      373.02    103.89 o 
  -9  13  10      161.08      143.86     72.86 o 
  -7  13  10      183.77      237.16     86.42 o 
  -5  13  10     1381.85     1522.26     88.72 o 
  -3  13  10     2736.09     2909.48    118.25 o 
  -1  13  10        8.95      -17.27     44.72 o 
   1  13  10       19.72       28.70     49.34 o 
   3  13  10       19.09       34.86     63.10 o 
   5  13  10        2.33       42.90     92.73 o 
   7  13  10        7.31       -5.10     78.98 o 
   9  13  10      124.30      -58.42    167.20 o 
 -14  14  10       30.92      -90.28    165.18 o 
 -12  14  10     1543.23     1544.07    141.98 o 
 -10  14  10     2430.78     2982.59    158.97 o 
  -8  14  10      228.78      245.93     74.24 o 
  -6  14  10     4273.44     4308.56    180.08 o 
  -4  14  10     3186.08     3279.81    141.70 o 
  -2  14  10     3143.26     3338.25    144.11 o 
   0  14  10      381.69      381.76     70.57 o 
   2  14  10      823.07      881.30    109.05 o 
   4  14  10     3360.55     3734.24    336.84 o 
   6  14  10     6248.63     5534.09    514.32 o 
 -13  15  10      533.90      745.28    165.83 o 
 -11  15  10      553.73      298.13     95.63 o 
  -9  15  10       13.69       54.08     70.99 o 
  -7  15  10      129.43      140.76     68.47 o 
  -5  15  10      130.16      108.39     64.33 o 
  -3  15  10     1312.48     1495.57    140.69 o 
  -1  15  10     1584.27     1595.26    110.13 o 
   1  15  10     2836.13     3099.13    220.69 o 
   3  15  10       23.59       78.47     79.56 o 
   5  15  10      223.52      116.70    121.63 o 
 -12  16  10      653.97      919.27    267.92 o 
 -10  16  10     1284.80     1638.29    130.86 o 
  -8  16  10      266.01       90.60     75.77 o 
  -6  16  10      150.43       14.22     71.27 o 
  -4  16  10      223.27      222.16     71.61 o 
  -2  16  10     6019.26     5952.40    210.98 o 
   0  16  10     1412.58     1649.05    211.04 o 
   2  16  10     1184.57     1372.49    165.44 o 
   4  16  10       38.66       20.14    173.24 o 
  -9  17  10     2531.77     2080.90    230.04 o 
  -7  17  10     4003.57     3843.62    189.07 o 
  -5  17  10     2176.90     2470.37    165.05 o 
  -3  17  10      259.28      235.77     81.71 o 
  -1  17  10     3297.29     3283.89    181.33 o 
   1  17  10     1210.99     1227.34    158.92 o 
  -2  18  10     1388.87     1523.71    384.76 o 
 -19   1  11     2468.52     2398.30    202.66 o 
 -17   1  11      149.08      126.09     64.72 o 
 -15   1  11       43.42       56.85     48.89 o 
 -13   1  11     1930.79     1965.76     96.42 o 
 -11   1  11     3566.91     3582.39    111.58 o 
  -9   1  11       47.54       16.05     31.59 o 
  -7   1  11     1163.74     1429.08     58.32 o 
  -5   1  11       66.42       72.02     23.77 o 
  -3   1  11     2543.28     2613.94     81.51 o 
  -1   1  11       77.91       70.15     24.07 o 
   1   1  11     1881.53     1926.31     63.36 o 
   3   1  11       47.32       47.11     37.39 o 
   5   1  11      946.34     1001.70     68.62 o 
   7   1  11     2942.34     3026.28    136.55 o 
   9   1  11      119.17      135.89     63.08 o 
  11   1  11     1029.38      811.76     96.66 o 
 -20   2  11     2655.44     2636.14    176.83 o 
 -18   2  11      229.04      254.06    122.99 o 
 -16   2  11     2996.63     3018.53    128.64 o 
 -14   2  11      486.43      489.43     60.49 o 
 -12   2  11      526.92      508.73     74.64 o 
 -10   2  11      304.47      255.62     42.68 o 
  -8   2  11     3587.12     4005.17    154.57 o 
  -6   2  11     3573.09     3799.02     78.42 o 
  -4   2  11     1275.59     1271.59     50.08 o 
  -2   2  11     3973.66     4487.11     87.45 o 
   0   2  11      218.59      244.45     29.81 o 
   2   2  11     4737.47     4897.59     95.94 o 
   4   2  11    10895.12    10714.31    220.41 o 
   6   2  11      436.18      425.74     66.95 o 
   8   2  11      148.06       90.80     59.67 o 
  10   2  11     2577.85     2618.14    169.35 o 
  12   2  11     1741.96     1664.14    128.60 o 
 -19   3  11     2017.53     2173.46    156.44 o 
 -17   3  11      104.18      148.23     64.21 o 
 -15   3  11      891.20     1085.01     82.93 o 
 -13   3  11     8651.61     8656.95    182.23 o 
 -11   3  11     5346.65     5094.06    128.03 o 
  -9   3  11      116.99      123.04     38.45 o 
  -7   3  11     1362.60     1334.01     58.92 o 
  -5   3  11    11833.34    11985.04    161.89 o 
  -3   3  11     2157.71     1696.52     55.76 o 
  -1   3  11     3852.64     4321.09     96.27 o 
   1   3  11      812.16      826.42     51.57 o 
   3   3  11    12079.75    12232.76    281.23 o 
   5   3  11       20.50       36.12     44.74 o 
   7   3  11       40.92       43.52     55.95 o 
   9   3  11      903.13      868.19     89.30 o 
  11   3  11     1315.05     1334.62    114.52 o 
  13   3  11     2948.68     3088.31    266.91 o 
 -20   4  11       57.43      -49.48    110.33 o 
 -18   4  11     2209.21     2297.31    152.63 o 
 -16   4  11      410.61      524.03     68.84 o 
 -14   4  11       61.76       49.99     45.93 o 
 -12   4  11     4015.24     4230.96    125.70 o 
 -10   4  11    17331.06    17712.88    274.25 o 
  -8   4  11      183.44      169.07     32.81 o 
  -6   4  11        1.45       13.58     22.43 o 
  -4   4  11      307.02      253.31     33.88 o 
  -2   4  11     4271.70     4126.21     95.05 o 
   0   4  11       34.74       28.23     29.50 o 
   2   4  11      653.02      599.10     56.88 o 
   4   4  11     1264.98     1254.84     85.51 o 
   6   4  11       70.61       54.19     51.52 o 
   8   4  11       78.37       64.17     58.70 o 
  10   4  11      250.31      354.83     77.97 o 
  12   4  11       24.43       20.64     96.53 o 
 -19   5  11       26.46       -8.01     78.49 o 
 -17   5  11      546.98      472.82     79.87 o 
 -15   5  11     6529.42     6645.30    168.37 o 
 -13   5  11     1517.91     1409.88    107.44 o 
 -11   5  11      187.63      258.46     47.01 o 
  -9   5  11       27.58       10.25     36.15 o 
  -7   5  11     9544.58     9073.34    182.94 o 
  -5   5  11     7166.54     7284.78    131.67 o 
  -3   5  11      206.73      177.85     33.64 o 
  -1   5  11     1999.10     2076.09     77.40 o 
   1   5  11     4483.57     4158.08    109.39 o 
   3   5  11     3372.49     3335.52    157.05 o 
   5   5  11      189.48       73.69     50.24 o 
   7   5  11     2447.87     2385.96    171.54 o 
   9   5  11     9194.66     8672.39    228.34 o 
  11   5  11      760.11      778.02    111.93 o 
 -20   6  11     1920.50     2308.43    384.76 o 
 -18   6  11     7081.76     7189.73    317.22 o 
 -16   6  11    14034.35    13833.72    395.89 o 
 -14   6  11      352.55      273.04     61.41 o 
 -12   6  11      530.82      552.83     93.67 o 
 -10   6  11     4439.73     4534.87    150.11 o 
  -8   6  11    27779.27    28354.93    427.37 o 
  -6   6  11     6252.66     6203.12    162.40 o 
  -4   6  11     4106.19     4295.09     99.83 o 
  -2   6  11    22746.53    22647.48    297.51 o 
   0   6  11     2992.22     3003.32     93.28 o 
   2   6  11     5170.55     5088.75    129.54 o 
   4   6  11     2838.69     2992.91    148.24 o 
   6   6  11    30424.54    29179.37    536.26 o 
   8   6  11     7677.55     8027.35    243.92 o 
  10   6  11        0.04        4.98     78.26 o 
 -19   7  11        8.06      -83.09     83.09 o 
 -17   7  11     1833.46     1838.65    184.27 o 
 -15   7  11     9945.59     9928.11    213.87 o 
 -13   7  11     1572.26     1624.18    104.13 o 
 -11   7  11       13.81       11.98     45.65 o 
  -9   7  11      812.49      690.96     66.15 o 
  -7   7  11    10571.18    10827.08    285.53 o 
  -5   7  11      865.27      929.05     63.42 o 
  -3   7  11      323.18      343.48     47.30 o 
  -1   7  11    15491.76    14880.66    250.00 o 
   1   7  11     5235.14     5923.01    140.62 o 
   3   7  11     2794.13     2731.28    112.35 o 
   5   7  11      106.50      115.26     62.33 o 
   7   7  11     6255.16     5621.30    229.41 o 
   9   7  11     4442.94     4912.48    302.39 o 
  11   7  11      824.88      787.66    115.76 o 
 -18   8  11     2829.44     2657.93    249.08 o 
 -16   8  11     9447.32     9929.67    326.97 o 
 -14   8  11      853.10     1071.08    107.67 o 
 -12   8  11     2925.29     2954.71    155.46 o 
 -10   8  11     8750.82     8787.96    234.02 o 
  -8   8  11    23916.67    23637.63    435.25 o 
  -6   8  11      553.45      641.82     73.65 o 
  -4   8  11     9261.27     9411.94    183.42 o 
  -2   8  11    12776.89    12772.25    224.46 o 
   0   8  11     4560.26     4622.62    125.47 o 
   2   8  11     1043.37      967.44     74.82 o 
   4   8  11     7842.44     7734.33    298.32 o 
   6   8  11     9837.37     9668.90    265.62 o 
   8   8  11     2571.48     2913.23    170.88 o 
  10   8  11        3.76       64.89     83.58 o 
 -17   9  11     2336.94     2706.39    248.56 o 
 -15   9  11     5859.54     6064.34    220.62 o 
 -13   9  11     5367.58     5415.64    199.36 o 
 -11   9  11     5151.83     5153.85    186.71 o 
  -9   9  11      696.23      847.70     76.37 o 
  -7   9  11    21623.24    20940.21    359.05 o 
  -5   9  11     9143.56     8740.23    217.44 o 
  -3   9  11     5936.51     6103.38    146.89 o 
  -1   9  11      605.21      676.72     62.02 o 
   1   9  11     7444.81     7766.55    162.10 o 
   3   9  11     5934.15     5809.54    156.30 o 
   5   9  11      519.72      479.91     85.07 o 
   7   9  11      535.33      723.67    103.56 o 
   9   9  11     8859.43     9598.60    289.20 o 
 -18  10  11     2796.68     3027.71    396.84 o 
 -16  10  11      229.05      187.89    101.08 o 
 -14  10  11     2235.49     1902.30    141.24 o 
 -12  10  11     2276.17     2406.60    202.37 o 
 -10  10  11     4178.68     4833.03    192.88 o 
  -8  10  11     2670.59     2639.87    125.10 o 
  -6  10  11      848.33      823.03     76.31 o 
  -4  10  11     2747.96     2974.25    116.82 o 
  -2  10  11     7494.72     7435.82    204.42 o 
   0  10  11      438.58      407.46     54.17 o 
   2  10  11        7.21       13.10     46.81 o 
   4  10  11     3697.67     4075.95    258.78 o 
   6  10  11     4922.82     5359.86    286.52 o 
   8  10  11      536.22      455.47     97.51 o 
 -17  11  11     1234.36     1231.01    193.96 o 
 -15  11  11     4645.56     4388.24    279.00 o 
 -13  11  11     7935.38     8657.73    258.68 o 
 -11  11  11     1698.49     1798.91    131.85 o 
  -9  11  11     2254.22     2280.78    122.20 o 
  -7  11  11    10538.54    10208.08    232.40 o 
  -5  11  11    11330.49    11185.00    219.25 o 
  -3  11  11     2462.42     2456.38    110.17 o 
  -1  11  11       24.62       -7.99     42.22 o 
   1  11  11     5340.75     5499.48    159.32 o 
   3  11  11    15533.53    15619.48    289.64 o 
   5  11  11     1604.27     1664.92    134.39 o 
   7  11  11       16.15       22.57     76.15 o 
   9  11  11     2314.29     2602.66    346.48 o 
 -16  12  11     1816.28     1880.07    371.66 o 
 -14  12  11      134.50      154.45     87.13 o 
 -12  12  11     3422.27     3782.73    257.32 o 
 -10  12  11     4483.92     4618.50    197.08 o 
  -8  12  11      217.27      290.19     68.15 o 
  -6  12  11     2578.96     2345.99    124.59 o 
  -4  12  11     1876.69     1991.08    159.86 o 
  -2  12  11    10218.45    10080.20    199.72 o 
   0  12  11     1366.98     1409.77     90.60 o 
   2  12  11     1610.58     1665.93    104.47 o 
   4  12  11     7342.58     7058.84    206.13 o 
   6  12  11     3623.25     3570.61    194.28 o 
   8  12  11      477.36      614.40    217.56 o 
 -15  13  11     2953.22     2848.42    390.80 o 
 -13  13  11     1154.53     1155.13    178.25 o 
 -11  13  11     1406.21     1558.27    157.18 o 
  -9  13  11      201.48      326.32     72.49 o 
  -7  13  11     6109.04     5983.66    181.89 o 
  -5  13  11     3221.38     3778.68    147.90 o 
  -3  13  11     2229.47     2150.48    106.25 o 
  -1  13  11     1036.93     1069.63     81.75 o 
   1  13  11     4391.48     4419.70    164.23 o 
   3  13  11     8252.04     8595.92    232.72 o 
   5  13  11     2323.37     2440.50    208.18 o 
   7  13  11      749.48     1236.87    255.83 o 
 -12  14  11     1464.26     1203.80    185.85 o 
 -10  14  11     6144.93     6533.66    276.85 o 
  -8  14  11     7293.05     7249.27    271.68 o 
  -6  14  11       34.97       69.60     78.05 o 
  -4  14  11     5592.45     5895.31    176.11 o 
  -2  14  11     5904.07     6066.23    212.46 o 
   0  14  11     1494.33     1478.30    105.92 o 
   2  14  11     2750.33     2598.21    166.77 o 
   4  14  11      712.09      727.93    111.40 o 
 -13  15  11      342.15      446.05    156.12 o 
 -11  15  11      637.30      622.82    111.70 o 
  -9  15  11      961.88     1098.70    110.74 o 
  -7  15  11     3470.47     3525.35    174.42 o 
  -5  15  11     4780.95     4558.03    194.49 o 
  -3  15  11      923.26     1093.63     98.37 o 
  -1  15  11     2113.18     2327.23    138.52 o 
   1  15  11     3142.95     3621.35    198.37 o 
   3  15  11     2903.93     2813.13    306.46 o 
 -10  16  11     1630.84     1930.19    157.55 o 
  -8  16  11     2501.01     2448.61    154.23 o 
  -6  16  11     1768.14     1648.54    130.35 o 
  -4  16  11      436.52      326.81     92.51 o 
  -2  16  11     7654.05     7854.56    213.79 o 
   0  16  11     4851.17     4390.46    230.28 o 
   2  16  11     1898.21     1815.91    301.16 o 
   4  16  11      646.55      876.28    249.79 o 
  -9  17  11      400.16      247.78    195.40 o 
  -7  17  11     6023.42     5800.23    357.22 o 
  -5  17  11       80.23      -21.25     96.54 o 
  -3  17  11     1768.24     1733.22    180.85 o 
  -1  17  11        4.67      -56.11    116.78 o 
  -2  18  11      927.20     1305.36    284.04 o 
 -20   0  12     2176.97     2267.29    233.14 o 
 -18   0  12      485.07      605.49    168.21 o 
 -16   0  12      715.13      837.19    113.94 o 
 -14   0  12    10857.69    10594.35    407.77 o 
 -12   0  12     2785.23     2469.86    148.06 o 
 -10   0  12     7757.87     7885.24    228.00 o 
  -8   0  12    36420.85    36714.96    672.31 o 
  -6   0  12    26513.35    27296.72    756.62 o 
  -4   0  12     1273.65     1554.43     82.14 o 
  -2   0  12    27941.31    27599.11    446.57 o 
   0   0  12     5050.51     5043.52    138.97 o 
   2   0  12     2395.81     2536.04    134.68 o 
   4   0  12      483.41      583.38     81.39 o 
   6   0  12    17349.74    17441.88    461.79 o 
   8   0  12     4673.58     5549.35    340.44 o 
  10   0  12       13.22       36.64    111.86 o 
 -19   1  12      338.97      357.70     92.15 o 
 -17   1  12     1310.28     1226.51     93.64 o 
 -15   1  12    12378.93    11944.04    235.27 o 
 -13   1  12    26910.93    26472.16    404.44 o 
 -11   1  12     7488.33     7348.31    173.28 o 
  -9   1  12     6533.05     6567.43    176.02 o 
  -7   1  12    22266.08    21644.21    306.60 o 
  -5   1  12    22311.37    21745.53    275.76 o 
  -3   1  12    12385.96    12576.46    171.16 o 
  -1   1  12     4606.87     4701.87     99.06 o 
   1   1  12    13529.56    12892.27    179.76 o 
   3   1  12     8878.74     8739.49    205.19 o 
   5   1  12     4059.00     4038.80    147.43 o 
   7   1  12      462.64      437.29     71.92 o 
   9   1  12    10470.75    10483.27    254.64 o 
  11   1  12     7352.42     7459.34    351.20 o 
 -20   2  12       28.24        2.89     83.36 o 
 -18   2  12     5033.49     4792.74    212.94 o 
 -16   2  12     8178.94     8210.67    193.45 o 
 -14   2  12      654.20      723.56     69.27 o 
 -12   2  12     7355.67     7346.96    163.05 o 
 -10   2  12    19408.08    19088.73    291.51 o 
  -8   2  12     2737.09     2679.47     94.09 o 
  -6   2  12      631.51      583.95     41.02 o 
  -4   2  12      547.70      627.74     40.23 o 
  -2   2  12    16177.56    15288.90    217.54 o 
   0   2  12    14355.73    13306.72    199.83 o 
   2   2  12     5811.04     5862.50    134.69 o 
   4   2  12     1421.95     1294.79     89.14 o 
   6   2  12     1343.26     1328.34    100.20 o 
   8   2  12     7510.88     7589.07    221.92 o 
  10   2  12     1395.16     1295.58    113.10 o 
  12   2  12     1483.65     1142.19    265.91 o 
 -19   3  12      604.71      803.92    110.23 o 
 -17   3  12       28.15        7.15     56.09 o 
 -15   3  12      246.46      263.76     57.76 o 
 -13   3  12     5812.71     5676.32    146.92 o 
 -11   3  12     6892.73     6748.42    151.55 o 
  -9   3  12     1467.27     1674.90     83.63 o 
  -7   3  12      504.32      397.32     38.70 o 
  -5   3  12    40469.10    39644.48    508.81 o 
  -3   3  12    24774.33    24936.37    317.99 o 
  -1   3  12       30.65       63.84     30.85 o 
   1   3  12     2192.10     2017.19     78.80 o 
   3   3  12    30659.91    29717.34    459.48 o 
   5   3  12     1520.70     1707.27    151.19 o 
   7   3  12      110.19      165.11     79.56 o 
   9   3  12     1019.32     1110.26    161.19 o 
  11   3  12     3264.66     3379.83    172.67 o 
 -20   4  12     4248.28     4204.95    461.31 o 
 -18   4  12     6197.87     6430.22    205.34 o 
 -16   4  12     4383.94     4324.25    156.49 o 
 -14   4  12       29.61       13.25     47.04 o 
 -12   4  12     8493.88     8488.94    178.09 o 
 -10   4  12    34553.80    34551.87    463.99 o 
  -8   4  12    16154.64    15828.99    278.53 o 
  -6   4  12     1763.29     1807.20     83.87 o 
  -4   4  12    12695.62    12681.84    192.13 o 
  -2   4  12    31999.67    31070.33    383.47 o 
   0   4  12    11211.01    10711.26    176.18 o 
   2   4  12     2055.09     2154.16     94.19 o 
   4   4  12     7497.67     7593.33    228.12 o 
   6   4  12     9653.92     9629.39    226.80 o 
   8   4  12     6619.94     6637.41    195.30 o 
  10   4  12     1659.35     1754.11    127.78 o 
  12   4  12     2275.19     2221.24    230.01 o 
 -19   5  12      861.28      854.24    115.91 o 
 -17   5  12      424.66      341.20     85.85 o 
 -15   5  12     6075.49     5918.86    162.91 o 
 -13   5  12     3585.51     3624.38    128.27 o 
 -11   5  12      518.57      565.99     58.01 o 
  -9   5  12     3128.41     3235.92    126.88 o 
  -7   5  12      882.35      906.82     69.37 o 
  -5   5  12     3836.53     3761.20     94.65 o 
  -3   5  12      613.58      520.56     45.34 o 
  -1   5  12       57.85       48.36     32.83 o 
   1   5  12       89.96       94.98     35.26 o 
   3   5  12     1714.48     1777.52    100.84 o 
   5   5  12     1668.14     1813.92    108.13 o 
   7   5  12      600.27      662.90     82.60 o 
   9   5  12      245.97      397.90     90.29 o 
  11   5  12     3335.24     2649.20    408.93 o 
 -20   6  12     1000.82     1295.88    192.82 o 
 -18   6  12     3242.95     3291.64    238.10 o 
 -16   6  12     5388.62     5038.42    164.43 o 
 -14   6  12      101.84      109.57     56.26 o 
 -12   6  12     2543.57     2551.96    204.70 o 
 -10   6  12    11480.40    11407.58    235.04 o 
  -8   6  12     1242.40     1186.60     71.77 o 
  -6   6  12     3716.91     3821.72    140.44 o 
  -4   6  12      468.99      361.70     45.31 o 
  -2   6  12    25419.21    24748.41    324.97 o 
   0   6  12     2881.00     2741.56    157.65 o 
   2   6  12       68.13       83.80     48.49 o 
   4   6  12     7650.34     7226.91    214.25 o 
   6   6  12     5421.85     5284.79    202.05 o 
   8   6  12     2696.18     2758.02    178.53 o 
  10   6  12      207.36      298.16    135.20 o 
 -19   7  12      118.05      144.27    123.39 o 
 -17   7  12      304.13      341.60     90.34 o 
 -15   7  12      842.61      850.74    101.95 o 
 -13   7  12     2337.23     2327.87    122.44 o 
 -11   7  12     4646.72     4395.88    153.51 o 
  -9   7  12    11108.03    10118.56    249.92 o 
  -7   7  12       94.61       51.21     42.04 o 
  -5   7  12     2602.61     2528.33    132.88 o 
  -3   7  12     8545.80     8568.89    204.95 o 
  -1   7  12      745.05      684.52     61.43 o 
   1   7  12     3324.13     3026.17    137.94 o 
   3   7  12    15431.62    14861.11    329.26 o 
   5   7  12      149.18       47.05     65.27 o 
   7   7  12        3.82      -51.81     66.31 o 
   9   7  12      699.89      710.24    110.23 o 
 -18   8  12      123.39      134.38    102.49 o 
 -16   8  12       15.30        2.45     74.71 o 
 -14   8  12      142.07       95.75     72.35 o 
 -12   8  12     3603.75     3763.59    187.83 o 
 -10   8  12     3481.74     3176.66    156.62 o 
  -8   8  12     1841.06     1838.68    107.52 o 
  -6   8  12     1136.34     1235.58     86.28 o 
  -4   8  12     2051.83     2079.61    104.05 o 
  -2   8  12     2950.12     2755.83    110.35 o 
   0   8  12       27.88       73.86     42.78 o 
   2   8  12     7404.37     6782.45    166.65 o 
   4   8  12     2154.91     1951.04    133.78 o 
   6   8  12      124.16      115.59     71.45 o 
   8   8  12     3286.67     3154.53    208.46 o 
  10   8  12     1160.51     1210.68    253.82 o 
 -17   9  12     1453.45     1604.44    168.25 o 
 -15   9  12      331.50      262.17     86.05 o 
 -13   9  12      665.55      744.73    100.59 o 
 -11   9  12      795.14      724.38     90.80 o 
  -9   9  12     1410.67     1360.35    108.50 o 
  -7   9  12     1804.31     1928.80    106.99 o 
  -5   9  12     9489.78     9355.91    214.26 o 
  -3   9  12      246.62      209.12     49.27 o 
  -1   9  12    11405.63    10977.39    287.23 o 
   1   9  12      216.48       73.94     60.96 o 
   3   9  12      911.88      945.90     84.98 o 
   5   9  12     2303.76     2196.30    145.88 o 
   7   9  12       30.80       81.42     79.69 o 
   9   9  12     1220.53     1055.87    127.03 o 
 -18  10  12      846.39     1547.09    308.21 o 
 -16  10  12      754.39      701.51    129.46 o 
 -14  10  12      723.23      804.07    106.18 o 
 -12  10  12     1884.88     1728.31    143.93 o 
 -10  10  12     3378.87     3456.74    170.44 o 
  -8  10  12     3296.77     3375.01    149.39 o 
  -6  10  12       51.01       48.28     48.02 o 
  -4  10  12      946.17      876.55     74.17 o 
  -2  10  12      867.24      818.45     84.60 o 
   0  10  12     1163.18     1072.15     76.37 o 
   2  10  12        3.41        8.17     50.66 o 
   4  10  12       11.85       15.73     69.34 o 
   6  10  12      668.74      554.42    112.36 o 
   8  10  12       22.80      119.47     84.69 o 
 -17  11  12        5.02     -117.86    117.86 o 
 -15  11  12      326.47      261.25     92.05 o 
 -13  11  12      745.25      823.60    124.45 o 
 -11  11  12        2.81      -63.40     63.40 o 
  -9  11  12      126.55       95.63     58.66 o 
  -7  11  12      197.91      150.40     60.65 o 
  -5  11  12     2236.23     2510.02    126.99 o 
  -3  11  12      162.28      147.33     51.75 o 
  -1  11  12     1349.09     1132.77     86.52 o 
   1  11  12      226.74      278.83     62.96 o 
   3  11  12      313.43      237.14     64.79 o 
   5  11  12      174.18       87.24     77.45 o 
   7  11  12      323.82      263.21     93.62 o 
 -16  12  12     2208.41     1974.21    509.65 o 
 -14  12  12      154.18      322.61     96.85 o 
 -12  12  12        1.38      -29.40     68.36 o 
 -10  12  12       39.13      141.73     72.55 o 
  -8  12  12     1061.61     1067.93    140.43 o 
  -6  12  12      921.56      849.35     86.79 o 
  -4  12  12     1601.86     1550.03    105.87 o 
  -2  12  12      149.87      197.22     55.01 o 
   0  12  12     1988.88     1912.50    111.13 o 
   2  12  12       10.14      -35.04     54.90 o 
   4  12  12      101.21      193.51     81.64 o 
   6  12  12      167.84      173.30     91.26 o 
 -15  13  12     1563.15     1690.12    298.14 o 
 -13  13  12     3914.81     3850.97    313.53 o 
 -11  13  12      338.99      238.63     83.83 o 
  -9  13  12     2441.69     2448.54    138.06 o 
  -7  13  12     1423.96     1597.93    113.78 o 
  -5  13  12       12.94       23.29     65.20 o 
  -3  13  12      721.29      816.80     89.34 o 
  -1  13  12      441.64      434.99     78.08 o 
   1  13  12     1968.64     2074.60    119.57 o 
   3  13  12       57.15      236.87     74.70 o 
   5  13  12        2.54       -0.65     86.65 o 
   7  13  12      405.65      735.27    229.65 o 
 -14  14  12      157.25       34.25    177.27 o 
 -12  14  12      268.97      196.18    107.64 o 
 -10  14  12      151.57       60.34     90.63 o 
  -8  14  12      351.18      192.04     97.29 o 
  -6  14  12     1001.63      902.51     98.54 o 
  -4  14  12      149.72      187.64     71.10 o 
  -2  14  12      152.87      259.97     97.31 o 
   0  14  12       30.99      101.37     62.52 o 
   2  14  12      821.99     1058.84    121.95 o 
   4  14  12      118.69       72.80     86.25 o 
   6  14  12       20.78      128.92    171.23 o 
 -11  15  12     1233.79     1376.80    185.90 o 
  -9  15  12       56.97      -12.48     80.82 o 
  -7  15  12     2570.09     2613.39    153.96 o 
  -5  15  12     5329.25     5081.09    208.01 o 
  -3  15  12      715.33      658.28     86.54 o 
  -1  15  12       18.89       31.82     65.22 o 
   1  15  12     2077.09     2542.35    173.93 o 
   3  15  12     2790.27     2614.87    254.26 o 
  -8  16  12     2364.20     2377.64    154.59 o 
  -6  16  12       23.41       88.58     73.67 o 
  -4  16  12     6064.61     6181.81    230.98 o 
  -2  16  12      649.73      723.36     97.62 o 
   0  16  12      738.23      509.16    211.52 o 
   2  16  12      514.39      745.34    247.78 o 
  -9  17  12       21.68      -10.07    167.20 o 
  -7  17  12     2022.45     1867.39    316.27 o 
  -5  17  12      362.06      227.63    203.46 o 
  -3  17  12      368.45      277.99    207.49 o 
  -1  17  12      199.62       72.52    199.43 o 
 -19   1  13     1120.91     1082.95    120.74 o 
 -17   1  13      493.15      492.76     92.64 o 
 -15   1  13      753.83      720.63     75.45 o 
 -13   1  13       85.59       75.68     47.50 o 
 -11   1  13      627.37      643.42     60.95 o 
  -9   1  13      333.88      367.47     47.48 o 
  -7   1  13      257.31      190.47     38.14 o 
  -5   1  13     1202.86     1293.31     56.05 o 
  -3   1  13     3771.39     3595.18     83.45 o 
  -1   1  13      787.63      729.24     51.96 o 
   1   1  13    11226.61    10787.46    178.05 o 
   3   1  13      704.06      643.42     69.81 o 
   5   1  13     1264.09     1116.36     90.11 o 
   7   1  13      342.41      534.50     91.69 o 
   9   1  13      379.67      351.06     92.66 o 
  11   1  13        2.73      -10.07    171.23 o 
 -20   2  13       25.04       69.53     96.40 o 
 -18   2  13     1410.15     1519.27    116.52 o 
 -16   2  13     8593.14     8792.54    202.68 o 
 -14   2  13       20.99       15.11     47.42 o 
 -12   2  13      506.07      557.69     60.08 o 
 -10   2  13     2851.87     3009.07    125.76 o 
  -8   2  13    13855.71    14010.08    229.15 o 
  -6   2  13    11266.53    10654.78    191.01 o 
  -4   2  13     1126.04     1227.88     61.77 o 
  -2   2  13    22529.03    22682.90    299.17 o 
   0   2  13     9103.19     8831.72    156.72 o 
   2   2  13      627.71      715.77     71.06 o 
   4   2  13      333.11      256.11     59.10 o 
   6   2  13     5952.11     5884.44    175.93 o 
   8   2  13     4682.28     4719.32    188.10 o 
  10   2  13      210.43      257.68     94.57 o 
 -19   3  13       16.91      130.28    111.65 o 
 -17   3  13     3321.95     3263.64    142.15 o 
 -15   3  13     1823.64     1823.23    103.04 o 
 -13   3  13      593.82      475.18     61.90 o 
 -11   3  13      306.78      238.84     47.85 o 
  -9   3  13      392.92      412.83     49.69 o 
  -7   3  13     2771.32     2807.62     97.43 o 
  -5   3  13       63.56      101.79     33.50 o 
  -3   3  13     3223.16     3644.65     97.96 o 
  -1   3  13        0.28      -29.36     29.36 o 
   1   3  13     5878.63     6014.79    157.16 o 
   3   3  13     1695.56     1628.57    100.03 o 
   5   3  13      609.35      645.70     74.64 o 
   7   3  13        4.16       46.99     63.14 o 
   9   3  13     1205.05     1375.46    125.14 o 
  11   3  13      440.90      408.93    223.60 o 
 -20   4  13      507.27      638.73    158.09 o 
 -18   4  13       34.26       56.52     70.15 o 
 -16   4  13     3804.47     3694.65    147.38 o 
 -14   4  13     1908.38     1794.75    139.19 o 
 -12   4  13     1620.00     1491.61     87.05 o 
 -10   4  13     3984.42     3777.68    138.25 o 
  -8   4  13     2630.59     2437.94    109.72 o 
  -6   4  13       97.56      146.39     39.70 o 
  -4   4  13     2511.71     2266.16     84.17 o 
  -2   4  13     8502.47     8723.44    156.38 o 
   0   4  13     9280.59     9750.21    170.66 o 
   2   4  13     5645.44     5703.58    226.29 o 
   4   4  13      919.06      874.46    113.27 o 
   6   4  13     2964.75     3038.01    195.22 o 
   8   4  13     2105.22     2232.86    133.65 o 
  10   4  13     1116.51     1161.14    114.39 o 
 -19   5  13     1494.32     1654.28    143.53 o 
 -17   5  13     2143.95     2037.58    117.37 o 
 -15   5  13     1954.99     2300.56    126.12 o 
 -13   5  13       82.43       60.07     54.19 o 
 -11   5  13     6220.78     6037.61    252.44 o 
  -9   5  13        4.33       37.64     43.98 o 
  -7   5  13     8142.05     7972.72    243.39 o 
  -5   5  13    15851.03    15976.55    233.17 o 
  -3   5  13     8026.82     7606.55    145.04 o 
  -1   5  13      528.82      455.35     48.19 o 
   1   5  13     3398.85     3402.00    117.97 o 
   3   5  13     8098.42     8177.64    199.40 o 
   5   5  13     7467.70     7370.09    197.55 o 
   7   5  13      222.18      248.40     79.51 o 
   9   5  13     2878.59     2875.63    175.62 o 
  11   5  13     1393.64     1585.37    284.04 o 
 -20   6  13        9.49       -4.03    165.18 o 
 -18   6  13     1000.89     1237.01    130.30 o 
 -16   6  13       61.66      100.05     83.64 o 
 -14   6  13      616.38      587.98     79.04 o 
 -12   6  13       13.97       50.48     60.10 o 
 -10   6  13     7170.14     7256.82    184.24 o 
  -8   6  13     3343.39     3129.78    127.45 o 
  -6   6  13       46.34       71.26     38.97 o 
  -4   6  13     4363.67     4556.92    191.89 o 
  -2   6  13      237.32      174.64     44.94 o 
   0   6  13     1246.40     1278.47     78.66 o 
   2   6  13     1886.75     2014.28    110.20 o 
   4   6  13     2215.26     2380.84    142.18 o 
   6   6  13       85.78      134.04     71.25 o 
   8   6  13      375.87      408.79     94.79 o 
  10   6  13      546.96      473.39    191.37 o 
 -17   7  13       23.89       67.01    109.56 o 
 -15   7  13     3334.62     3178.07    285.53 o 
 -13   7  13    14400.30    14452.99    337.83 o 
 -11   7  13    12815.96    12485.98    320.42 o 
  -9   7  13     2606.93     2290.21    130.19 o 
  -7   7  13     7340.57     6973.77    175.45 o 
  -5   7  13    12822.75    12543.46    223.80 o 
  -3   7  13     8800.35     8441.76    245.76 o 
  -1   7  13     5884.53     5651.98    180.85 o 
   1   7  13     4062.46     4302.17    150.79 o 
   3   7  13    20468.70    20542.62    482.95 o 
   5   7  13     1863.00     1960.49    139.28 o 
   7   7  13       17.89       82.11     75.55 o 
   9   7  13     2039.48     2187.48    174.75 o 
 -18   8  13     1308.81     1854.17    483.47 o 
 -16   8  13      128.65      203.07     84.69 o 
 -14   8  13      378.29      298.99     80.93 o 
 -12   8  13      158.88      128.58     68.07 o 
 -10   8  13     5857.48     5947.17    200.76 o 
  -8   8  13     6241.76     5821.26    163.54 o 
  -6   8  13       22.97        6.31     44.04 o 
  -4   8  13     3785.34     3952.74    181.98 o 
  -2   8  13     3213.23     3501.18    155.85 o 
   0   8  13    10670.94     9808.40    211.41 o 
   2   8  13      591.23      517.48    102.93 o 
   4   8  13     2831.05     2621.14    156.35 o 
   6   8  13     2524.96     2707.40    165.56 o 
   8   8  13     1201.56     1258.46    131.84 o 
 -17   9  13      796.70      809.69    135.09 o 
 -15   9  13       79.80      -11.35     75.99 o 
 -13   9  13     4170.98     4539.01    207.42 o 
 -11   9  13     4926.71     4959.23    201.51 o 
  -9   9  13      672.19      703.31     91.04 o 
  -7   9  13     5228.16     4945.28    158.00 o 
  -5   9  13    22256.74    22242.88    479.18 o 
  -3   9  13     3011.49     3183.32    128.83 o 
  -1   9  13       53.30       95.64     48.84 o 
   1   9  13     4107.77     4147.24    183.51 o 
   3   9  13     7746.24     7858.96    241.51 o 
   5   9  13     9234.28     9575.53    275.90 o 
   7   9  13      100.79       35.98    106.42 o 
 -16  10  13     8764.97     8715.27    277.35 o 
 -14  10  13     1055.15     1001.99    118.28 o 
 -12  10  13     3153.46     3144.69    173.48 o 
 -10  10  13     6258.52     6266.24    310.82 o 
  -8  10  13    11501.64    10945.24    245.56 o 
  -6  10  13     3974.43     3965.71    153.89 o 
  -4  10  13     7905.75     7765.60    180.85 o 
  -2  10  13     6938.32     6812.01    170.54 o 
   0  10  13    16875.41    17542.55    375.49 o 
   2  10  13     6914.13     7057.49    208.55 o 
   4  10  13      866.99      809.60    106.09 o 
   6  10  13     8336.12     8836.65    273.79 o 
 -17  11  13      390.54      275.98    197.42 o 
 -15  11  13     4134.52     4152.16    236.68 o 
 -13  11  13      282.29      421.89    106.71 o 
 -11  11  13     1640.48     1858.72    138.06 o 
  -9  11  13       72.62        8.55     67.03 o 
  -7  11  13     3316.51     3605.32    164.03 o 
  -5  11  13     3177.32     3486.84    152.68 o 
  -3  11  13     1176.77     1249.63     86.90 o 
  -1  11  13      437.71      424.12     62.86 o 
   1  11  13     2681.91     2868.24    133.54 o 
   3  11  13     2651.67     2952.53    174.14 o 
   5  11  13     1237.05     1047.72    122.63 o 
   7  11  13       21.22     -151.08    151.08 o 
 -16  12  13     6774.13     7034.43    493.54 o 
 -14  12  13     4989.62     5364.36    241.90 o 
 -12  12  13      150.27       52.05     79.99 o 
 -10  12  13    10933.13    10996.40    298.53 o 
  -8  12  13    13455.43    13830.14    355.65 o 
  -6  12  13    11380.09    10473.24    248.54 o 
  -4  12  13      338.90      438.79     73.02 o 
  -2  12  13     7595.53     7764.14    178.90 o 
   0  12  13    12519.52    13327.96    367.26 o 
   2  12  13     3687.55     3877.46    160.64 o 
   4  12  13     1619.40     1934.65    256.45 o 
   6  12  13     3273.14     3982.55    412.96 o 
 -15  13  13     2867.52     2661.08    364.61 o 
 -13  13  13     3383.62     3315.73    192.94 o 
 -11  13  13     1852.63     1972.53    206.44 o 
  -9  13  13      244.19      269.27     82.58 o 
  -7  13  13     1237.62     1333.72    108.05 o 
  -5  13  13     5533.16     5488.82    210.36 o 
  -3  13  13     2688.22     2602.99    120.90 o 
  -1  13  13        1.84       39.98     54.22 o 
   1  13  13     2747.94     2892.56    143.03 o 
   3  13  13     5975.79     5822.63    252.09 o 
   5  13  13       62.84       66.48    163.17 o 
 -12  14  13      206.61       46.87    104.12 o 
 -10  14  13     1153.81     1309.31    156.29 o 
  -8  14  13     1605.20     1911.56    157.88 o 
  -6  14  13      128.66      199.83     75.10 o 
  -4  14  13      361.13      485.21     78.16 o 
  -2  14  13     1828.07     1948.37    111.25 o 
   0  14  13     2012.46     1997.26    146.99 o 
   2  14  13      238.53      110.76     78.04 o 
   4  14  13      575.23      634.55    221.59 o 
  -9  15  13      286.62      262.82    123.57 o 
  -7  15  13     2638.06     2603.29    156.35 o 
  -5  15  13     3131.21     3257.58    173.62 o 
  -3  15  13     1470.89     1467.26    125.54 o 
  -1  15  13      498.24      556.06     96.50 o 
   1  15  13      906.24     1059.15    183.34 o 
  -8  16  13       91.93      -72.52    155.11 o 
  -6  16  13       29.23      -23.95    197.42 o 
  -4  16  13      406.37      288.45    137.01 o 
  -2  16  13       43.81       20.50    125.13 o 
   0  16  13      107.63       28.20    187.34 o 
  -3  17  13     3722.13     3213.03    404.90 o 
 -20   0  14      118.22     -132.95    155.11 o 
 -18   0  14     4394.05     4478.31    242.10 o 
 -16   0  14     5263.54     5418.93    233.32 o 
 -14   0  14     2728.93     2690.15    565.05 o 
 -12   0  14      674.13      629.16     92.39 o 
 -10   0  14     9585.57    10496.19    282.74 o 
  -8   0  14    13080.94    13039.01    314.84 o 
  -6   0  14    16042.52    16430.13    435.94 o 
  -4   0  14    20372.62    19331.57    346.50 o 
  -2   0  14    24751.64    24440.87    419.22 o 
   0   0  14    13756.24    13793.46    331.72 o 
   2   0  14     7068.87     6665.80    285.47 o 
   4   0  14     7361.61     6327.48    486.49 o 
   6   0  14     6507.48     6560.76    311.21 o 
   8   0  14     6316.46     5947.94    351.69 o 
  10   0  14      297.10      304.18    205.47 o 
 -19   1  14     3661.56     3447.80    188.60 o 
 -17   1  14     3941.94     3952.96    156.92 o 
 -15   1  14      710.89      773.49     76.89 o 
 -13   1  14     5757.03     5608.79    149.68 o 
 -11   1  14    16372.32    16078.33    269.22 o 
  -9   1  14      307.32      378.99     50.02 o 
  -7   1  14     2353.79     2239.90     90.59 o 
  -5   1  14    24137.83    23879.37    288.38 o 
  -3   1  14    10577.23    10009.39    174.13 o 
  -1   1  14     2337.13     2422.43     89.07 o 
   1   1  14     1121.86     1056.07     79.59 o 
   3   1  14    14215.36    13947.11    368.10 o 
   5   1  14    12987.09    12366.81    322.45 o 
   7   1  14     2024.87     2009.99    212.25 o 
   9   1  14     2258.24     2247.22    165.26 o 
 -20   2  14      322.57      410.77    139.64 o 
 -18   2  14     2072.61     1997.43    121.25 o 
 -16   2  14     9619.54     9382.53    212.98 o 
 -14   2  14     5462.65     5459.30    154.34 o 
 -12   2  14      558.66      547.83     61.64 o 
 -10   2  14    19835.79    19780.92    307.01 o 
  -8   2  14     4201.20     4106.58    256.75 o 
  -6   2  14      334.97      344.09     47.45 o 
  -4   2  14      138.06      136.46     36.73 o 
  -2   2  14     6616.23     6646.44    134.25 o 
   0   2  14    23176.64    23204.79    314.21 o 
   2   2  14     1249.88     1384.38     93.33 o 
   4   2  14       92.35       93.84     57.76 o 
   6   2  14    11149.71    11223.76    299.10 o 
   8   2  14     8381.35     7985.01    261.07 o 
  10   2  14      677.09      815.85    243.75 o 
 -19   3  14      256.01      186.49     77.75 o 
 -17   3  14     2629.81     2740.62    133.71 o 
 -15   3  14     4449.53     4744.69    177.48 o 
 -13   3  14     3985.29     3842.15    152.12 o 
 -11   3  14      298.44      369.27     63.33 o 
  -9   3  14     3174.80     2990.14    184.39 o 
  -7   3  14     1418.71     1355.69     86.09 o 
  -5   3  14     7415.73     7696.34    144.99 o 
  -3   3  14     7646.24     7395.70    143.65 o 
  -1   3  14      463.29      523.95     50.25 o 
   1   3  14    20160.32    19875.57    371.62 o 
   3   3  14     4517.68     4477.28    159.20 o 
   5   3  14     6063.35     5566.72    172.49 o 
   7   3  14     2302.89     2166.82    131.25 o 
   9   3  14     1933.69     2193.88    163.74 o 
 -20   4  14      339.02      767.55    164.48 o 
 -18   4  14      169.58       71.88     65.19 o 
 -16   4  14     6835.68     6996.68    258.10 o 
 -14   4  14     3613.53     3492.42    153.87 o 
 -12   4  14     2840.77     2805.71    132.40 o 
 -10   4  14     1009.52      901.04    107.02 o 
  -8   4  14     7069.64     6667.88    168.91 o 
  -6   4  14    23001.85    21415.90    319.63 o 
  -4   4  14      953.74      927.26     60.39 o 
  -2   4  14    20965.37    20441.72    286.29 o 
   0   4  14     2327.10     2419.84     93.81 o 
   2   4  14     2982.62     3178.66    145.86 o 
   4   4  14     9847.76     9689.06    229.99 o 
   6   4  14     4550.16     4798.63    240.55 o 
   8   4  14     6581.20     6458.36    265.30 o 
  10   4  14     3048.18     3348.00    360.58 o 
 -19   5  14      866.30     1170.48    130.71 o 
 -17   5  14       15.09      -72.98     72.98 o 
 -15   5  14     8629.60     8355.53    220.42 o 
 -13   5  14     1733.18     1696.43    147.12 o 
 -11   5  14     4129.78     4120.68    154.47 o 
  -9   5  14     2061.90     1996.09    113.35 o 
  -7   5  14     8479.73     8084.31    188.64 o 
  -5   5  14     5857.51     5505.19    168.77 o 
  -3   5  14     8038.80     8207.63    156.34 o 
  -1   5  14       11.31      -34.53     34.53 o 
   1   5  14     2504.27     2485.47    107.93 o 
   3   5  14     4014.01     4192.20    184.89 o 
   5   5  14     3423.70     3450.15    176.48 o 
   7   5  14      181.19      219.14     81.74 o 
   9   5  14     2891.43     3795.21    380.73 o 
 -18   6  14      229.33       51.83     94.50 o 
 -16   6  14     2402.08     2446.57    139.51 o 
 -14   6  14      841.51      950.88     92.35 o 
 -12   6  14       60.25      126.26     56.09 o 
 -10   6  14      675.87      545.13     69.47 o 
  -8   6  14     3734.29     3853.48    238.09 o 
  -6   6  14     5610.20     5227.24    177.65 o 
  -4   6  14     2554.76     2620.90    106.78 o 
  -2   6  14     1390.72     1546.66     86.91 o 
   0   6  14     8631.45     8718.24    205.50 o 
   2   6  14     2329.82     2083.47    132.11 o 
   4   6  14     1401.71     1387.52    129.51 o 
   6   6  14      461.51      457.18     90.68 o 
   8   6  14     1893.87     1872.43    170.39 o 
 -19   7  14      451.11      348.50    201.44 o 
 -17   7  14      832.13      723.14    154.38 o 
 -15   7  14      664.43      512.70    105.26 o 
 -13   7  14     3976.47     3863.56    185.89 o 
 -11   7  14     1145.87     1250.52    110.14 o 
  -9   7  14     4344.22     4212.92    182.56 o 
  -7   7  14     1386.80     1475.47    121.58 o 
  -5   7  14     4908.68     4776.29    145.90 o 
  -3   7  14     3058.83     3096.89    140.04 o 
  -1   7  14      631.54      667.13     66.15 o 
   1   7  14     3833.74     3603.53    149.87 o 
   3   7  14       62.94      -13.49     66.13 o 
   5   7  14     3435.00     3415.03    182.11 o 
   7   7  14     1420.02     1427.54    135.13 o 
   9   7  14       84.71      354.54    189.36 o 
 -18   8  14     2412.31     2277.97    243.39 o 
 -16   8  14     3146.22     3410.46    191.52 o 
 -14   8  14       22.88      -44.77    101.48 o 
 -12   8  14     4376.26     4556.06    202.63 o 
 -10   8  14       46.71       41.28     60.56 o 
  -8   8  14     1230.97     1104.83    100.87 o 
  -6   8  14       14.89       42.62     49.32 o 
  -4   8  14     2347.06     2327.11    106.64 o 
  -2   8  14      447.91      524.71     63.10 o 
   0   8  14     1173.36     1319.40    111.00 o 
   2   8  14      154.59      294.60     76.73 o 
   4   8  14      212.76      276.33     80.27 o 
   6   8  14     5412.86     6245.58    238.31 o 
   8   8  14      285.19      185.33    175.26 o 
 -17   9  14     1787.37     2070.74    355.66 o 
 -15   9  14        6.58       36.34     77.59 o 
 -13   9  14      215.98      155.61     77.53 o 
 -11   9  14     2268.49     2167.61    175.91 o 
  -9   9  14     4824.86     4750.58    193.79 o 
  -7   9  14        8.12      -37.72     48.69 o 
  -5   9  14      569.15      460.71     71.65 o 
  -3   9  14      131.25       93.80     50.43 o 
  -1   9  14     4893.17     4765.82    159.70 o 
   1   9  14      651.36      550.05     89.87 o 
   3   9  14     1377.98     1000.20    110.66 o 
   5   9  14     1078.17     1096.51    136.66 o 
   7   9  14      306.09      408.91    116.73 o 
 -16  10  14      181.56      133.54     90.78 o 
 -14  10  14      191.63      143.03     88.39 o 
 -12  10  14     1377.03     1207.43    119.52 o 
 -10  10  14    10844.86    10455.21    526.15 o 
  -8  10  14     1978.21     1928.56    197.13 o 
  -6  10  14       78.64       80.74     56.15 o 
  -4  10  14       45.83       90.86     71.49 o 
  -2  10  14     1668.29     1333.94    100.60 o 
   0  10  14       21.04       25.62     66.15 o 
   2  10  14      156.58      123.34     76.25 o 
   4  10  14      456.63      424.30     95.25 o 
   6  10  14       99.95       -0.90     82.59 o 
 -15  11  14      337.29      357.20    102.33 o 
 -13  11  14       45.73       64.60     80.06 o 
 -11  11  14       26.68      131.86    103.22 o 
  -9  11  14      336.44      414.13     99.24 o 
  -7  11  14     1439.16     1356.26    105.37 o 
  -5  11  14      929.31     1006.03     93.99 o 
  -3  11  14     2332.12     2320.74    117.60 o 
  -1  11  14      591.68      409.15    100.89 o 
   1  11  14      777.22      755.94     86.00 o 
   3  11  14      752.99      482.35    200.91 o 
   5  11  14       88.87       35.57     96.44 o 
 -16  12  14     1165.79     1150.71    194.39 o 
 -14  12  14      279.22      154.03     92.04 o 
 -12  12  14      309.42      473.87    152.50 o 
 -10  12  14      336.07      254.89     80.52 o 
  -8  12  14       48.34       71.73     62.60 o 
  -6  12  14       46.87       67.23     62.83 o 
  -4  12  14     2524.04     2647.45    141.42 o 
  -2  12  14     1258.58     1184.84     88.26 o 
   0  12  14       18.47        0.78     60.83 o 
   2  12  14       21.39       89.57     64.31 o 
   4  12  14     1345.54     1201.07    138.11 o 
 -13  13  14      576.11      876.32    166.35 o 
 -11  13  14       91.75        9.19     78.67 o 
  -9  13  14       78.56      122.53     77.12 o 
  -7  13  14      653.27      500.44     82.45 o 
  -5  13  14     1906.10     2259.44    134.84 o 
  -3  13  14     1444.39     1302.45    100.28 o 
  -1  13  14      242.33      134.97     67.46 o 
   1  13  14        8.81      -42.53     63.38 o 
   3  13  14     1648.51     1761.58    368.64 o 
 -10  14  14     3543.98     3717.19    325.37 o 
  -8  14  14      913.09      929.43    120.62 o 
  -6  14  14      354.35      263.37     71.98 o 
  -4  14  14     3638.18     3695.29    161.13 o 
  -2  14  14     1958.84     1806.48    114.58 o 
   0  14  14     1605.36     1496.42    115.88 o 
   2  14  14       24.17       54.72     99.34 o 
  -7  15  14       24.10      -70.54     70.54 o 
  -5  15  14      262.43      355.87     87.02 o 
  -3  15  14      727.36      974.96    142.42 o 
  -1  15  14       19.75       -7.79     86.46 o 
   1  15  14      230.32      231.66    215.55 o 
  -8  16  14     1549.87     1923.79    318.28 o 
  -6  16  14      133.37      -78.56    169.21 o 
  -4  16  14      171.62      102.74    181.30 o 
 -19   1  15     1354.61     1494.46    140.39 o 
 -17   1  15       20.04       77.16     62.53 o 
 -15   1  15     1068.05     1104.40     95.93 o 
 -13   1  15       13.08       -2.34     47.78 o 
 -11   1  15       64.07       84.88     45.32 o 
  -9   1  15       47.84       37.89     39.66 o 
  -7   1  15     3652.79     3358.20    127.32 o 
  -5   1  15     1375.94     1384.04     70.21 o 
  -3   1  15      947.09      932.79     60.56 o 
  -1   1  15     1233.87     1273.75     81.92 o 
   1   1  15     4719.63     4929.93    180.42 o 
   3   1  15     2519.22     2519.08    149.56 o 
   5   1  15      134.89      107.91     77.68 o 
   7   1  15        3.56       55.39     81.17 o 
   9   1  15       37.77       -0.45    127.61 o 
 -20   2  15      218.97      312.24    205.47 o 
 -18   2  15       28.19        6.71     63.95 o 
 -16   2  15      813.68      657.64     76.94 o 
 -14   2  15        4.62       28.63     49.59 o 
 -12   2  15        0.52       -9.87     43.36 o 
 -10   2  15        5.07       11.65     46.90 o 
  -8   2  15     1468.67     1404.33     98.28 o 
  -6   2  15      265.94      213.48     56.40 o 
  -4   2  15      396.29      455.64     49.09 o 
  -2   2  15      443.71      370.08     53.48 o 
   0   2  15      598.91      567.10     60.02 o 
   2   2  15      695.56      725.47     77.86 o 
   4   2  15      606.77      641.14     95.28 o 
   6   2  15       35.02      -41.62     74.00 o 
   8   2  15       87.70       60.33     88.40 o 
 -19   3  15     3266.40     3242.10    167.87 o 
 -17   3  15      356.89      213.71     74.54 o 
 -15   3  15        6.35       16.63     67.29 o 
 -13   3  15      908.50      971.77     91.60 o 
 -11   3  15    14101.32    14135.00    332.35 o 
  -9   3  15      963.02      991.86     82.22 o 
  -7   3  15     2560.34     2213.05    109.33 o 
  -5   3  15     6019.42     6180.89    217.11 o 
  -3   3  15     1251.08     1395.40     73.28 o 
  -1   3  15      182.23      174.02     43.03 o 
   1   3  15     2621.84     2461.25    121.35 o 
   3   3  15      538.67      664.19     87.08 o 
   5   3  15     2308.34     2170.42    169.10 o 
   7   3  15     1075.69     1144.75    124.87 o 
   9   3  15     1465.75     1877.46    316.27 o 
 -18   4  15     2059.08     2351.71    173.92 o 
 -16   4  15     1571.80     1501.25    116.08 o 
 -14   4  15       36.51      -13.76     61.56 o 
 -12   4  15      333.26      352.55     67.04 o 
 -10   4  15      293.35      275.74     76.12 o 
  -8   4  15     1282.47     1300.27     88.89 o 
  -6   4  15     3719.94     3424.24    118.03 o 
  -4   4  15      215.44      208.93     43.55 o 
  -2   4  15      413.91      357.18     49.16 o 
   0   4  15     5052.26     5071.64    137.67 o 
   2   4  15      442.40      399.23     68.35 o 
   4   4  15     1645.73     1588.87    141.87 o 
   6   4  15     1918.33     1711.42    122.12 o 
   8   4  15     1347.52     1431.39    164.69 o 
 -19   5  15     1506.04     1220.75    259.86 o 
 -17   5  15     1596.68     1639.84    138.97 o 
 -15   5  15       21.32       16.72     72.89 o 
 -13   5  15     6517.40     6650.19    192.02 o 
 -11   5  15      927.65     1123.10    122.58 o 
  -9   5  15      443.07      447.09     90.14 o 
  -7   5  15     2008.85     1622.21     97.49 o 
  -5   5  15     1851.47     1896.34     92.89 o 
  -3   5  15     1792.21     1921.51     87.05 o 
  -1   5  15     3201.78     3055.99    118.62 o 
   1   5  15      337.82      478.86     81.64 o 
   3   5  15     6253.07     6223.93    209.37 o 
   5   5  15     3595.20     4091.63    197.89 o 
   7   5  15      101.93       21.74     80.37 o 
   9   5  15       36.76      229.65    183.31 o 
 -18   6  15      298.86      272.11     84.47 o 
 -16   6  15     4493.13     4623.18    190.76 o 
 -14   6  15     9971.77    10044.16    279.34 o 
 -12   6  15      439.98      446.50     82.41 o 
 -10   6  15     7605.31     7622.72    224.77 o 
  -8   6  15    18615.87    17299.63    363.14 o 
  -6   6  15     1201.58     1209.49     88.77 o 
  -4   6  15     4095.10     4112.25    131.97 o 
  -2   6  15     1933.49     1831.79     95.94 o 
   0   6  15     7959.91     7918.08    199.92 o 
   2   6  15     2251.09     2173.83    149.23 o 
   4   6  15     1390.78     1511.26    132.17 o 
   6   6  15     1887.53     2197.19    158.79 o 
   8   6  15     7675.70     8307.56    517.71 o 
 -19   7  15      612.09      421.02    235.69 o 
 -17   7  15      598.95      530.07    103.84 o 
 -15   7  15      232.15      111.68     77.45 o 
 -13   7  15      291.49      216.54     78.44 o 
 -11   7  15     1836.68     1651.21    136.76 o 
  -9   7  15      899.54      846.63    103.06 o 
  -7   7  15       15.41        3.78     54.58 o 
  -5   7  15     3869.50     4016.15    148.85 o 
  -3   7  15     3119.25     3284.50    126.15 o 
  -1   7  15     1358.61     1515.14    102.31 o 
   1   7  15      975.63     1005.85    109.52 o 
   3   7  15     1997.83     2014.69    218.07 o 
   5   7  15     4029.54     4267.53    208.65 o 
   7   7  15      290.32      283.74     96.62 o 
 -18   8  15     2386.07     3072.02    406.92 o 
 -16   8  15     6910.47     7189.65    256.58 o 
 -14   8  15     4422.92     4259.69    454.17 o 
 -12   8  15      678.79      633.40     98.28 o 
 -10   8  15     7386.14     7213.23    224.27 o 
  -8   8  15     2558.67     2495.78    171.17 o 
  -6   8  15     9939.04    10055.43    231.90 o 
  -4   8  15     4277.19     3850.01    155.42 o 
  -2   8  15     6049.87     5441.27    150.99 o 
   0   8  15    27301.59    27294.43    459.61 o 
   2   8  15     7417.72     7462.12    234.66 o 
   4   8  15     2796.35     2703.66    168.91 o 
   6   8  15     5384.91     5915.89    254.99 o 
 -17   9  15     1642.26     1735.86    182.75 o 
 -15   9  15      341.11      207.04     88.96 o 
 -13   9  15     1828.36     1953.94    145.91 o 
 -11   9  15    15400.13    14701.00    408.26 o 
  -9   9  15       85.54      107.77     68.76 o 
  -7   9  15      664.19      884.30     86.74 o 
  -5   9  15     2427.66     2472.47    172.91 o 
  -3   9  15     1558.01     1857.73    104.16 o 
  -1   9  15      367.05      489.57     75.87 o 
   1   9  15       61.45       83.68     73.14 o 
   3   9  15     5602.55     5825.48    233.90 o 
   5   9  15     1329.52     1227.49    132.59 o 
 -16  10  15     2336.25     2602.45    210.14 o 
 -14  10  15      469.40      282.26     94.85 o 
 -12  10  15     5115.33     4679.56    322.16 o 
 -10  10  15     5189.01     4651.11    209.90 o 
  -8  10  15     7249.14     6951.99    413.75 o 
  -6  10  15      508.73      338.44     68.66 o 
  -4  10  15        5.10       10.32     54.53 o 
  -2  10  15      391.74      500.30     69.41 o 
   0  10  15     2688.97     2965.69    249.02 o 
   2  10  15     1722.95     1630.34    138.68 o 
   4  10  15       59.07       88.44     93.33 o 
 -15  11  15      898.54      933.10    337.42 o 
 -13  11  15     2751.98     2914.19    193.56 o 
 -11  11  15    10226.06     9574.10    289.15 o 
  -9  11  15       29.47       -0.74     68.56 o 
  -7  11  15      586.84      658.51     86.15 o 
  -5  11  15     8484.43     8774.31    227.32 o 
  -3  11  15    12069.73    11429.10    355.23 o 
  -1  11  15     1625.93     1644.81    132.74 o 
   1  11  15     2196.24     2225.17    129.02 o 
   3  11  15    11553.59    12062.82    329.56 o 
 -14  12  15       66.29      271.62    139.05 o 
 -12  12  15       10.44       25.58     99.73 o 
 -10  12  15      487.47      659.37    103.11 o 
  -8  12  15      830.23      917.76    111.31 o 
  -6  12  15      860.20     1105.16    115.79 o 
  -4  12  15      179.38      274.89     74.83 o 
  -2  12  15      489.51      492.50     78.83 o 
   0  12  15     2900.37     2862.71    154.50 o 
   2  12  15      552.29      541.39    126.63 o 
 -13  13  15     3059.94     3170.73    376.70 o 
 -11  13  15     5649.12     5728.24    250.50 o 
  -9  13  15     1576.85     1490.12    136.20 o 
  -7  13  15      673.56      635.28    102.33 o 
  -5  13  15    10226.55    10798.73    267.49 o 
  -3  13  15     4104.60     4235.94    170.13 o 
  -1  13  15     2747.92     2720.80    143.05 o 
   1  13  15      869.74     1038.04    120.42 o 
  -8  14  15     2654.39     2813.13    178.68 o 
  -6  14  15     6677.17     6778.93    242.52 o 
  -4  14  15       42.93      187.36     71.80 o 
  -2  14  15     1046.13     1129.63    129.16 o 
   0  14  15     3966.12     4308.26    224.19 o 
  -7  15  15      259.83      235.22    137.45 o 
  -5  15  15      643.57      709.36    316.27 o 
  -3  15  15      713.64      612.09    195.40 o 
  -1  15  15     1609.98     1537.02    296.12 o 
 -20   0  16      234.25      443.18    211.52 o 
 -18   0  16       52.66      114.72    113.93 o 
 -16   0  16     6698.83     6850.99    259.90 o 
 -14   0  16    17123.77    17570.35    436.72 o 
 -12   0  16       83.58      135.66     73.75 o 
 -10   0  16      339.80      238.50     73.12 o 
  -8   0  16     2738.08     2321.28    188.02 o 
  -6   0  16      293.19      325.18    142.02 o 
  -4   0  16    15441.46    15837.34    375.24 o 
  -2   0  16     8092.25     8586.30    259.25 o 
   0   0  16    28169.71    29023.58    746.36 o 
   2   0  16    13998.82    14673.40    481.90 o 
   4   0  16     6665.80     6680.16    321.15 o 
   6   0  16     3721.09     3866.88    291.84 o 
   8   0  16     7367.41     7264.08    515.70 o 
 -19   1  16      617.54      793.08     94.11 o 
 -17   1  16     2437.62     2481.31    162.21 o 
 -15   1  16       84.71      107.75     58.33 o 
 -13   1  16     7852.33     7931.17    187.37 o 
 -11   1  16     3178.56     3536.31    147.26 o 
  -9   1  16     7288.13     7430.33    202.55 o 
  -7   1  16       65.88      172.76     51.15 o 
  -5   1  16    10269.49     9927.37    192.43 o 
  -3   1  16     7399.96     7185.39    164.34 o 
  -1   1  16     1708.42     1875.80     96.89 o 
   1   1  16     3252.14     3045.81    158.63 o 
   3   1  16     1454.45     1977.79    147.42 o 
   5   1  16     4528.84     4994.30    224.82 o 
   7   1  16      338.11      246.82     95.88 o 
 -20   2  16      155.12      246.77    164.18 o 
 -18   2  16      393.68      335.58     75.90 o 
 -16   2  16     5991.36     5830.25    181.98 o 
 -14   2  16     6758.17     7104.57    201.80 o 
 -12   2  16     1470.20     1647.90    110.79 o 
 -10   2  16      292.21      246.86     58.91 o 
  -8   2  16    13843.82    12932.72    352.98 o 
  -6   2  16    44689.83    43363.39    625.71 o 
  -4   2  16      262.47      375.53     49.70 o 
  -2   2  16    10042.45     9737.98    179.63 o 
   0   2  16     2344.69     2277.67    158.46 o 
   2   2  16     1538.73     1487.65    121.00 o 
   4   2  16      675.44      691.76    103.62 o 
   6   2  16      116.53       51.13     85.15 o 
   8   2  16     2462.15     2113.15    324.33 o 
 -19   3  16     8359.75     8737.37    281.85 o 
 -17   3  16     1172.83     1294.02    129.21 o 
 -15   3  16     2804.78     2794.35    146.78 o 
 -13   3  16     3988.29     4059.34    231.73 o 
 -11   3  16    13781.03    14462.15    327.09 o 
  -9   3  16     1442.77     1761.67    130.24 o 
  -7   3  16      260.83      286.71     58.16 o 
  -5   3  16     1812.30     1866.91     94.52 o 
  -3   3  16     7338.00     6910.83    146.87 o 
  -1   3  16     9242.63     9104.71    190.22 o 
   1   3  16     3083.61     2982.27    136.90 o 
   3   3  16     2649.14     2605.64    157.35 o 
   5   3  16    10943.63    11274.07    308.69 o 
   7   3  16     1318.47     1359.21    138.13 o 
 -20   4  16       70.89      136.98    203.46 o 
 -18   4  16     2669.35     2664.63    155.47 o 
 -16   4  16     3876.75     4084.50    181.17 o 
 -14   4  16     2672.21     2443.53    147.06 o 
 -12   4  16      335.06      207.31     66.85 o 
 -10   4  16      960.23      836.56     81.82 o 
  -8   4  16     9294.18     9472.90    237.60 o 
  -6   4  16     8960.35     8977.74    212.86 o 
  -4   4  16     5836.88     5436.60    129.76 o 
  -2   4  16      382.29      356.42     51.79 o 
   0   4  16     5240.50     4989.67    145.17 o 
   2   4  16    10539.57    10581.90    244.74 o 
   4   4  16      998.86     1054.92    113.13 o 
   6   4  16     2880.37     2624.45    315.83 o 
 -19   5  16     4426.89     4508.10    425.05 o 
 -17   5  16     1397.01     1443.47    138.11 o 
 -15   5  16     3724.05     3614.60    182.64 o 
 -13   5  16     1424.67     1536.99    136.78 o 
 -11   5  16     6936.84     7093.03    256.66 o 
  -9   5  16    15804.77    15346.44    331.78 o 
  -7   5  16     1386.11     1501.16    105.52 o 
  -5   5  16    19477.84    19174.22    342.70 o 
  -3   5  16     6233.96     6362.96    212.76 o 
  -1   5  16     6474.25     6287.94    177.70 o 
   1   5  16     1511.21     1250.84    111.04 o 
   3   5  16     2797.37     2400.38    218.65 o 
   5   5  16     6340.75     6412.53    314.31 o 
 -18   6  16     1802.24     1824.50    182.50 o 
 -16   6  16     1680.44     1797.59    148.56 o 
 -14   6  16      819.64      816.61    106.22 o 
 -12   6  16      632.08      662.88     94.40 o 
 -10   6  16      115.13       53.11     60.79 o 
  -8   6  16      829.81      898.74     95.51 o 
  -6   6  16     4554.57     4251.02    186.68 o 
  -4   6  16     1864.95     1715.29    104.48 o 
  -2   6  16     1286.93     1418.94     91.01 o 
   0   6  16     2411.11     2450.27    128.72 o 
   2   6  16     1090.05      995.19    109.10 o 
   4   6  16     1461.87     1394.94    202.06 o 
   6   6  16     1080.71      978.46    124.12 o 
 -17   7  16      455.81      206.47     93.95 o 
 -15   7  16      210.30      222.66     88.37 o 
 -13   7  16      882.74      705.95    100.77 o 
 -11   7  16     1471.64     1670.44    128.62 o 
  -9   7  16      109.29      183.65     68.96 o 
  -7   7  16      299.11      284.66     71.62 o 
  -5   7  16     1436.97     1280.43     95.71 o 
  -3   7  16      865.03      887.84     78.48 o 
  -1   7  16     1212.87     1157.41     94.81 o 
   1   7  16      851.72      595.66    110.24 o 
   3   7  16       51.54       43.55     76.47 o 
   5   7  16     1837.83     1830.45    287.42 o 
   7   7  16     2289.01     2300.49    324.33 o 
 -18   8  16      354.27      445.19    211.52 o 
 -16   8  16      247.64      129.58     89.44 o 
 -14   8  16     1732.99     1842.08    144.17 o 
 -12   8  16     1288.04     1341.94    122.73 o 
 -10   8  16      361.03      315.50     82.47 o 
  -8   8  16     2233.32     2345.66    145.98 o 
  -6   8  16     4753.13     4306.46    168.90 o 
  -4   8  16     1166.38     1073.71    100.12 o 
  -2   8  16       40.71       87.32     61.42 o 
   0   8  16     2355.62     2429.17    134.31 o 
   2   8  16     1698.03     2022.86    179.98 o 
   4   8  16       12.48      -11.96     78.26 o 
   6   8  16      271.47      346.48    199.43 o 
 -17   9  16       24.09       76.55    183.31 o 
 -15   9  16        4.33      -74.88     74.88 o 
 -13   9  16      374.28      341.51     88.70 o 
 -11   9  16       75.59       -3.32     68.41 o 
  -9   9  16      311.68      337.46     83.17 o 
  -7   9  16      305.61      320.11     81.89 o 
  -5   9  16        4.66      -54.04     54.04 o 
  -3   9  16      286.00      395.61     73.05 o 
  -1   9  16      150.93       73.52     64.16 o 
   1   9  16     1682.94     1552.86    133.13 o 
   3   9  16      102.54       95.03     84.69 o 
   5   9  16       32.47      118.85    173.24 o 
 -16  10  16       89.59      169.21    193.39 o 
 -14  10  16     2559.51     2177.57    163.70 o 
 -12  10  16      398.88      493.38     97.90 o 
 -10  10  16     2656.04     2709.83    166.15 o 
  -8  10  16     1014.61     1178.73    117.61 o 
  -6  10  16      670.51      805.50     89.72 o 
  -4  10  16      691.54      553.81    106.14 o 
  -2  10  16     1925.80     2041.93    138.93 o 
   0  10  16     1059.17      899.27    111.19 o 
   2  10  16     1153.98     1299.39    133.92 o 
   4  10  16     2810.90     2318.76    254.83 o 
 -15  11  16       18.17      108.73    206.48 o 
 -13  11  16        1.52      -55.01     82.29 o 
 -11  11  16     1229.99     1107.13    122.76 o 
  -9  11  16       54.55       59.17     73.74 o 
  -7  11  16      375.72      361.98     87.29 o 
  -5  11  16      340.63      282.71     74.35 o 
  -3  11  16      536.70      484.23     81.31 o 
  -1  11  16       34.37       47.89     74.19 o 
   1  11  16       65.98      -11.03     80.03 o 
   3  11  16      685.65      613.34    163.73 o 
 -14  12  16      336.27      298.14    215.55 o 
 -12  12  16      518.07      485.29    107.55 o 
 -10  12  16       61.39       83.24     79.98 o 
  -8  12  16      164.27      239.89     85.16 o 
  -6  12  16      240.63      515.57     85.91 o 
  -4  12  16      320.08      243.14     74.73 o 
  -2  12  16      383.39      343.10    106.00 o 
   0  12  16      104.33      165.37     75.19 o 
   2  12  16        9.72     -113.53    113.53 o 
 -13  13  16       43.00     -167.20    167.20 o 
 -11  13  16       27.28     -143.03    153.10 o 
  -9  13  16       28.20       -9.52     80.18 o 
  -7  13  16      588.41      525.79    118.05 o 
  -5  13  16      565.37      565.83     93.39 o 
  -3  13  16       34.19       32.08     71.88 o 
  -1  13  16      215.08      239.36     79.79 o 
   1  13  16     2729.47     2836.07    265.31 o 
 -10  14  16       29.83      161.16    179.29 o 
  -8  14  16      538.21      376.40    141.00 o 
  -6  14  16     1408.55     1358.64    154.50 o 
  -4  14  16      871.83      852.05    107.81 o 
  -2  14  16      128.20       61.33    149.83 o 
   0  14  16      764.36      949.74    265.91 o 
  -5  15  16      672.59      695.47    169.35 o 
 -19   1  17       57.64      -20.02     75.13 o 
 -17   1  17      307.04      464.65     78.20 o 
 -15   1  17     2438.19     2436.22    182.18 o 
 -13   1  17       27.24       20.33     60.02 o 
 -11   1  17     5234.55     5109.44    176.34 o 
  -9   1  17        2.92       -2.39     50.86 o 
  -7   1  17       26.02       62.88     55.49 o 
  -5   1  17      154.31      219.28     66.95 o 
  -3   1  17       37.71       57.97     47.82 o 
  -1   1  17      293.06      289.75     85.19 o 
   1   1  17      117.40      -29.31     64.73 o 
   3   1  17       80.40       53.07     93.33 o 
   5   1  17       69.42       42.13     85.43 o 
   7   1  17      293.31      269.94    207.49 o 
 -20   2  17        7.61      -84.61    183.31 o 
 -18   2  17      365.84      352.51     91.68 o 
 -16   2  17     2638.79     2559.25    173.13 o 
 -14   2  17     1652.06     1625.80    117.39 o 
 -12   2  17      116.59      168.84     64.18 o 
 -10   2  17      217.13      289.62     63.53 o 
  -8   2  17     1962.48     2295.55    118.81 o 
  -6   2  17     2884.42     2866.05    128.68 o 
  -4   2  17       12.82       64.74     51.11 o 
  -2   2  17       95.14       78.44     50.38 o 
   0   2  17     1634.90     1683.70    168.53 o 
   2   2  17     4816.64     5118.09    218.97 o 
   4   2  17       35.97      -10.08     78.23 o 
   6   2  17      548.33      330.34    100.21 o 
 -19   3  17       67.40       -3.61    102.47 o 
 -17   3  17       50.94       94.31     72.01 o 
 -15   3  17      305.46      279.84     76.27 o 
 -13   3  17        6.55      -21.47     59.23 o 
 -11   3  17       94.99       54.05     58.24 o 
  -9   3  17      810.98     1023.12     89.33 o 
  -7   3  17     5671.53     5583.54    161.57 o 
  -5   3  17      925.24     1048.02     98.56 o 
  -3   3  17     2982.30     2872.17    122.51 o 
  -1   3  17      695.60      636.10     77.47 o 
   1   3  17     1261.37     1224.61    116.64 o 
   3   3  17      236.27      239.24    102.06 o 
   5   3  17      246.27      267.65     96.19 o 
 -18   4  17      517.60      240.15     87.79 o 
 -16   4  17      685.66      811.31     99.08 o 
 -14   4  17     1492.64     1577.80    116.52 o 
 -12   4  17      874.21      919.97     92.07 o 
 -10   4  17     2858.48     2954.93    140.44 o 
  -8   4  17     8960.64     8585.39    211.33 o 
  -6   4  17     8212.30     7624.70    192.75 o 
  -4   4  17      433.53      312.53     57.48 o 
  -2   4  17     1877.89     1847.22     91.79 o 
   0   4  17     1787.94     1918.00    116.37 o 
   2   4  17     3387.37     3504.50    260.05 o 
   4   4  17     2398.62     2537.02    197.27 o 
 -19   5  17      751.25      713.11    249.79 o 
 -17   5  17      530.09      482.56     94.51 o 
 -15   5  17      131.73       46.12     69.21 o 
 -13   5  17     1273.08      986.79     98.31 o 
 -11   5  17     7895.02     8076.29    211.57 o 
  -9   5  17     1511.85     1506.48    118.45 o 
  -7   5  17     2530.56     2366.48    215.02 o 
  -5   5  17      465.94      534.78     71.68 o 
  -3   5  17     2146.21     2230.67    115.16 o 
  -1   5  17     9221.41     9335.78    225.96 o 
   1   5  17      281.42      392.91     84.57 o 
   3   5  17     1825.54     2152.62    152.42 o 
   5   5  17     1464.33     1473.49    206.80 o 
 -18   6  17      188.82       88.64    197.42 o 
 -16   6  17      575.80      590.09    107.75 o 
 -14   6  17     1221.58     1183.09    158.93 o 
 -12   6  17     1648.34     1546.80    127.81 o 
 -10   6  17     1769.43     1696.22    132.00 o 
  -8   6  17      606.26      663.42    128.71 o 
  -6   6  17      450.62      599.01     92.17 o 
  -4   6  17     6844.33     6391.18    180.75 o 
  -2   6  17      229.21      222.51     64.11 o 
   0   6  17     5320.46     4828.97    253.83 o 
   2   6  17      328.85      273.37    120.67 o 
   4   6  17       99.05       55.15     83.81 o 
 -17   7  17     2203.24     2169.58    195.99 o 
 -15   7  17      428.71      334.85    107.29 o 
 -13   7  17     6592.98     6904.97    236.65 o 
 -11   7  17     9246.98     9395.51    270.97 o 
  -9   7  17     4377.23     4762.90    206.05 o 
  -7   7  17       65.78       10.42     65.13 o 
  -5   7  17     5943.65     5496.43    238.21 o 
  -3   7  17    13167.37    12881.89    275.33 o 
  -1   7  17     1981.09     2245.90    129.20 o 
   1   7  17     1753.70     1758.49    180.27 o 
   3   7  17     3776.02     3831.85    202.30 o 
   5   7  17     4368.05     5453.09    461.31 o 
 -16   8  17      581.32      613.85    109.92 o 
 -14   8  17     3010.88     3229.33    190.70 o 
 -12   8  17       75.81      107.05     77.88 o 
 -10   8  17       39.89       71.15     90.72 o 
  -8   8  17     3222.43     2953.47    236.76 o 
  -6   8  17     3525.38     3671.43    270.99 o 
  -4   8  17     1707.64     2025.50    122.92 o 
  -2   8  17      129.71      189.79     68.06 o 
   0   8  17     2492.80     2772.91    170.68 o 
   2   8  17      935.54      977.78    120.76 o 
   4   8  17     5580.89     5968.11    358.13 o 
 -15   9  17       39.00       18.03     83.02 o 
 -13   9  17     5262.11     4883.71    228.54 o 
 -11   9  17     1900.55     1885.63    144.39 o 
  -9   9  17     2933.83     2710.11    164.65 o 
  -7   9  17        1.26      127.88     72.87 o 
  -5   9  17     3526.32     3569.29    160.67 o 
  -3   9  17     7533.90     7478.33    209.72 o 
  -1   9  17    10511.03    10565.80    259.67 o 
   1   9  17      420.13      284.05    105.84 o 
   3   9  17      849.84      832.51    119.93 o 
 -14  10  17    10334.25     9957.22    355.85 o 
 -12  10  17      117.13      211.48     90.23 o 
 -10  10  17     2244.90     2415.21    168.93 o 
  -8  10  17     3732.18     3695.51    191.39 o 
  -6  10  17     8807.36     9175.42    238.04 o 
  -4  10  17     4620.53     4517.21    184.56 o 
  -2  10  17      529.73      611.04     99.99 o 
   0  10  17    11323.07    10973.14    353.74 o 
   2  10  17     3602.96     4014.97    211.62 o 
 -13  11  17     1545.44      980.20    190.36 o 
 -11  11  17     2895.82     3143.50    187.93 o 
  -9  11  17     4247.39     4188.83    208.31 o 
  -7  11  17      501.67      383.15     90.26 o 
  -5  11  17      827.04     1009.39    103.04 o 
  -3  11  17      994.58     1195.17    124.91 o 
  -1  11  17     3639.27     3555.39    192.83 o 
   1  11  17      381.84      570.63    110.20 o 
 -12  12  17     1770.26     1557.16    292.09 o 
 -10  12  17      230.86      170.74    108.30 o 
  -8  12  17     6371.44     6507.44    248.01 o 
  -6  12  17     5052.44     5468.62    212.83 o 
  -4  12  17      580.58      739.53     98.18 o 
  -2  12  17     1649.96     1572.82    161.31 o 
   0  12  17     3786.75     4183.05    355.55 o 
 -11  13  17     2087.00     2381.07    328.35 o 
  -9  13  17     2306.67     2018.47    312.24 o 
  -7  13  17      481.73      294.81    110.35 o 
  -5  13  17      363.01      397.99    100.00 o 
  -3  13  17     3320.71     3646.87    207.99 o 
  -1  13  17     4040.51     5144.58    361.04 o 
  -8  14  17     4612.64     3922.12    406.92 o 
  -6  14  17      218.98      501.40    207.44 o 
  -4  14  17      511.32      442.21    150.15 o 
 -18   0  18     3972.78     3740.88    298.50 o 
 -16   0  18     2870.14     2619.51    249.91 o 
 -14   0  18     1702.14     1888.48    208.67 o 
 -12   0  18      350.35      422.08    121.78 o 
 -10   0  18     4030.69     4371.60    328.35 o 
  -8   0  18     1287.53     1060.10    149.54 o 
  -6   0  18     7273.20     7464.81    312.60 o 
  -4   0  18     3046.53     3582.51    237.16 o 
  -2   0  18     2208.93     2348.48    683.90 o 
   0   0  18      414.95      467.69    127.98 o 
   2   0  18     6572.69     7110.53    505.62 o 
   4   0  18     1638.08     1760.48    267.92 o 
   6   0  18      647.05      729.23    249.79 o 
 -19   1  18     8702.00     8819.04    406.93 o 
 -17   1  18     4709.08     5293.01    214.75 o 
 -15   1  18      781.57     1036.28    103.68 o 
 -13   1  18      397.89      521.75     81.19 o 
 -11   1  18    10144.62    10498.04    330.20 o 
  -9   1  18    13886.38    13478.75    321.57 o 
  -7   1  18     3298.03     3447.46    169.67 o 
  -5   1  18     3603.66     3493.95    240.46 o 
  -3   1  18    14020.78    14284.67    397.59 o 
  -1   1  18    11391.95    11424.85    421.60 o 
   1   1  18     4008.03     3982.40    195.63 o 
   3   1  18     3046.57     3121.59    184.68 o 
   5   1  18     7521.06     7577.31    271.47 o 
 -18   2  18       99.10      -14.48     77.42 o 
 -16   2  18     1105.55     1063.79    109.18 o 
 -14   2  18     3754.00     3563.57    185.94 o 
 -12   2  18      431.34      441.30     76.30 o 
 -10   2  18     1036.01     1206.43    100.10 o 
  -8   2  18     8572.56     8133.44    299.19 o 
  -6   2  18    13331.92    13918.78    320.63 o 
  -4   2  18      232.79      253.74     64.12 o 
  -2   2  18       29.83      -28.09     54.06 o 
   0   2  18     7263.45     7679.81    446.03 o 
   2   2  18     7973.74     8250.16    259.84 o 
   4   2  18     3550.79     3430.06    195.17 o 
   6   2  18       60.24      100.72    179.29 o 
 -17   3  18      164.00      122.04     81.36 o 
 -15   3  18     1864.33     1723.61    135.14 o 
 -13   3  18     3012.36     2718.89    144.04 o 
 -11   3  18      695.33      694.25     84.60 o 
  -9   3  18     1237.18     1430.54    102.66 o 
  -7   3  18      240.05      201.09     59.81 o 
  -5   3  18     7404.62     7194.23    227.47 o 
  -3   3  18     4373.13     4366.73    152.94 o 
  -1   3  18     1779.95     2085.14    161.95 o 
   1   3  18      652.03      693.57    116.01 o 
   3   3  18      159.04      111.75     87.72 o 
   5   3  18     5002.31     5523.60    521.74 o 
 -18   4  18      214.15      214.00    100.62 o 
 -16   4  18      223.39      364.90    103.77 o 
 -14   4  18     5654.79     5825.56    202.97 o 
 -12   4  18     6562.73     6531.78    194.82 o 
 -10   4  18        2.30       12.71     57.32 o 
  -8   4  18     5073.62     4859.34    215.19 o 
  -6   4  18     2424.32     2502.13    126.04 o 
  -4   4  18     9743.72     9876.56    208.97 o 
  -2   4  18      627.70      554.69    113.60 o 
   0   4  18     5499.48     5651.72    259.53 o 
   2   4  18     4892.31     4743.46    259.10 o 
   4   4  18     3154.59     3364.65    233.78 o 
 -17   5  18      135.67       -3.58     95.38 o 
 -15   5  18        8.03      -71.33     71.33 o 
 -13   5  18      517.66      593.96     99.11 o 
 -11   5  18     4240.02     4152.70    241.62 o 
  -9   5  18      117.52      203.30     71.22 o 
  -7   5  18       10.63        7.04     63.19 o 
  -5   5  18      670.81      649.00     88.36 o 
  -3   5  18     2681.44     2604.01    132.24 o 
  -1   5  18      413.23      185.27     75.36 o 
   1   5  18     1719.42     1687.03    303.62 o 
   3   5  18     1151.75     1132.46    151.09 o 
 -16   6  18     1292.68     1422.67    140.56 o 
 -14   6  18      939.02      739.19    105.63 o 
 -12   6  18     3998.21     3755.57    193.32 o 
 -10   6  18      588.23      495.81     90.47 o 
  -8   6  18     3847.63     4124.22    191.99 o 
  -6   6  18     5855.11     6247.47    263.81 o 
  -4   6  18     1700.32     1694.49    134.60 o 
  -2   6  18       34.87      -29.10     59.36 o 
   0   6  18      111.93      160.08     95.95 o 
   2   6  18     7398.31     7595.16    250.84 o 
   4   6  18     1056.64      874.27    255.83 o 
 -15   7  18      150.94      138.78     89.73 o 
 -13   7  18        3.37      -23.86     74.42 o 
 -11   7  18      720.75      895.92    107.72 o 
  -9   7  18     3436.75     3217.40    173.46 o 
  -7   7  18      446.62      326.17     83.14 o 
  -5   7  18     1433.31     1432.49    106.84 o 
  -3   7  18     1503.62     1431.16    124.77 o 
  -1   7  18       94.58      165.33     77.99 o 
   1   7  18      723.66      709.87    110.21 o 
   3   7  18        6.44      -31.20     95.64 o 
 -14   8  18      473.08      500.36    105.96 o 
 -12   8  18      122.90      194.32     86.63 o 
 -10   8  18      155.65       37.67     77.27 o 
  -8   8  18      441.97      534.94     94.77 o 
  -6   8  18      241.73      368.87    136.08 o 
  -4   8  18      172.28      102.76     67.45 o 
  -2   8  18       76.20       43.81     71.08 o 
   0   8  18      978.31      833.94    113.33 o 
   2   8  18     1345.65     1523.35    141.92 o 
 -13   9  18       70.89       45.39     84.49 o 
 -11   9  18     2307.05     2377.67    212.44 o 
  -9   9  18     1682.75     1747.28    140.11 o 
  -7   9  18     2414.37     2458.09    158.52 o 
  -5   9  18       32.45      130.26     68.91 o 
  -3   9  18     1793.17     1717.85    138.34 o 
  -1   9  18     1277.71     1309.82    114.68 o 
   1   9  18     4044.35     4454.40    220.92 o 
 -12  10  18       51.97      156.58     90.54 o 
 -10  10  18        2.79       21.68     76.49 o 
  -8  10  18      466.38      616.47    101.03 o 
  -6  10  18       31.26       30.17     74.74 o 
  -4  10  18      124.36      149.77     76.02 o 
  -2  10  18      170.43      163.82     85.59 o 
   0  10  18      930.82      775.81    117.40 o 
 -11  11  18      213.67      474.70    102.43 o 
  -9  11  18      368.25      210.81     88.93 o 
  -7  11  18     2023.47     2283.58    181.78 o 
  -5  11  18       75.53       29.39     69.28 o 
  -3  11  18       52.07       66.49     82.55 o 
  -1  11  18        1.71       21.06     98.80 o 
 -10  12  18      225.97      267.92    193.39 o 
  -8  12  18      849.26      745.41    134.50 o 
  -6  12  18      195.15      255.67     93.40 o 
  -4  12  18       16.46      -75.91     75.91 o 
  -2  12  18      506.56      484.14    128.20 o 
  -7  13  18      230.62      339.33    141.91 o 
  -5  13  18      482.86      289.57    146.20 o 
 -17   1  19       77.64      177.04     95.56 o 
 -15   1  19      635.08      714.32    110.26 o 
 -13   1  19     4299.60     3954.33    216.91 o 
 -11   1  19     1786.37     1850.50    140.72 o 
  -9   1  19      263.01      377.52     96.24 o 
  -7   1  19      812.00      717.49     94.33 o 
  -5   1  19      466.59      464.39     97.68 o 
  -3   1  19      634.40      583.05     81.39 o 
  -1   1  19     1110.75     1230.36    121.23 o 
   1   1  19      123.65       98.15     87.06 o 
   3   1  19      414.38      555.20    124.09 o 
 -18   2  19       27.93        3.51    124.33 o 
 -16   2  19      602.44      693.83    101.82 o 
 -14   2  19       97.25       73.89     69.42 o 
 -12   2  19      540.87      595.63     94.42 o 
 -10   2  19      557.24      647.42     96.59 o 
  -8   2  19      783.37      721.60    104.96 o 
  -6   2  19      992.62     1036.18    107.81 o 
  -4   2  19     2089.76     2298.10    144.20 o 
  -2   2  19     1239.50     1418.02    124.27 o 
   0   2  19      690.02      572.70    100.15 o 
   2   2  19       62.00      122.75     86.09 o 
   4   2  19      130.94      267.17    140.48 o 
 -17   3  19     1544.70     1861.82    203.67 o 
 -15   3  19      118.35       79.55     71.23 o 
 -13   3  19     1301.46     1436.59    136.75 o 
 -11   3  19      892.20      941.39     95.76 o 
  -9   3  19     2891.17     2965.79    166.15 o 
  -7   3  19     1825.98     1621.68    126.51 o 
  -5   3  19     1671.31     1711.52    128.23 o 
  -3   3  19     2382.64     2748.82    192.77 o 
  -1   3  19      855.25     1082.44    115.22 o 
   1   3  19      398.49      588.79    103.86 o 
   3   3  19     2225.82     2135.27    234.98 o 
 -18   4  19     1052.80      733.26    251.81 o 
 -16   4  19       38.70       82.90     75.57 o 
 -14   4  19     2685.91     2636.68    150.11 o 
 -12   4  19      767.73      913.52     96.89 o 
 -10   4  19      418.90      426.31     77.61 o 
  -8   4  19      141.09      113.73     62.14 o 
  -6   4  19       46.16      182.07    104.75 o 
  -4   4  19      547.43      602.76    108.02 o 
  -2   4  19      199.11      129.21    150.92 o 
   0   4  19      373.33      543.00    119.08 o 
   2   4  19     3211.76     3132.62    251.21 o 
 -17   5  19      519.27      344.47    197.42 o 
 -15   5  19     2596.67     2859.22    181.98 o 
 -13   5  19        6.86      -71.75     71.75 o 
 -11   5  19      530.63      582.09     95.52 o 
  -9   5  19      449.29      485.46     89.81 o 
  -7   5  19      822.92      930.77    125.03 o 
  -5   5  19      262.62      268.32     77.97 o 
  -3   5  19     3873.67     3929.55    186.70 o 
  -1   5  19      754.50     1077.72    136.61 o 
   1   5  19       26.74       47.80     98.19 o 
   3   5  19       48.77       89.72    167.20 o 
 -16   6  19      476.68      684.90    169.46 o 
 -14   6  19     7607.64     7119.59    255.49 o 
 -12   6  19      167.71      134.31     79.77 o 
 -10   6  19        0.26      187.75     79.35 o 
  -8   6  19     1800.63     1975.04    140.93 o 
  -6   6  19    13207.91    13710.94    417.05 o 
  -4   6  19     2518.37     2470.31    136.18 o 
  -2   6  19     2080.38     2057.04    143.62 o 
   0   6  19     3705.10     4112.92    244.20 o 
   2   6  19     3101.66     3062.30    276.88 o 
 -15   7  19     2098.74     2506.32    248.38 o 
 -13   7  19       11.74       42.70     80.58 o 
 -11   7  19       52.57       21.91     75.60 o 
  -9   7  19     3572.42     3499.78    185.25 o 
  -7   7  19     5038.31     4900.52    207.44 o 
  -5   7  19      211.40      225.37     78.62 o 
  -3   7  19      787.22      828.05    136.98 o 
  -1   7  19     5107.82     5481.19    232.72 o 
   1   7  19     4364.07     4586.87    229.12 o 
 -14   8  19     2567.91     2464.20    196.03 o 
 -12   8  19      756.70      749.73    112.46 o 
 -10   8  19       76.88       43.72     78.37 o 
  -8   8  19     1153.07     1289.65    125.25 o 
  -6   8  19     4354.72     4450.17    232.03 o 
  -4   8  19     2039.01     2128.31    149.42 o 
  -2   8  19     1290.87     1067.34    117.69 o 
   0   8  19      846.24     1131.11    129.31 o 
   2   8  19     2302.09     3108.28    368.64 o 
 -13   9  19        6.97       60.47    118.12 o 
 -11   9  19     2925.23     3600.58    200.59 o 
  -9   9  19     3868.02     3849.70    202.81 o 
  -7   9  19      432.20      428.83     94.55 o 
  -5   9  19       90.55      110.50     78.47 o 
  -3   9  19     6091.39     6273.57    239.35 o 
  -1   9  19     2939.97     2774.27    205.54 o 
   1   9  19       23.95      -72.06    120.21 o 
 -10  10  19      946.06     1174.77    129.58 o 
  -8  10  19      217.54      313.14     94.35 o 
  -6  10  19     1289.24     1332.32    131.30 o 
  -4  10  19     2761.36     2714.33    173.82 o 
  -2  10  19      422.21      378.57    114.36 o 
   0  10  19     1676.28     2403.23    352.53 o 
  -9  11  19     3612.58     3669.47    233.80 o 
  -7  11  19       89.18      -19.24     81.10 o 
  -5  11  19      849.08      472.50    104.73 o 
  -3  11  19     6007.67     6511.17    387.45 o 
  -6  12  19     2970.45     3114.33    390.80 o 
  -4  12  19     2816.22     3718.66    429.08 o 
 -16   0  20     1700.90     2091.81    353.53 o 
 -14   0  20     8501.23     8115.09    838.01 o 
 -12   0  20     3290.25     3139.97    259.14 o 
 -10   0  20     3947.56     4343.28    496.56 o 
  -8   0  20     3504.60     3684.36    391.81 o 
  -6   0  20    16160.39    16553.44    853.12 o 
  -4   0  20     5396.88     5619.82    404.90 o 
  -2   0  20      264.36      639.32    142.10 o 
   0   0  20     1692.28     1973.20    219.14 o 
   2   0  20     4554.94     4288.29    385.77 o 
 -17   1  20       84.98       18.13    185.33 o 
 -15   1  20      847.50     1187.99    133.43 o 
 -13   1  20      311.30      198.39     87.40 o 
 -11   1  20      603.00      636.25    106.71 o 
  -9   1  20     2667.13     2676.93    161.83 o 
  -7   1  20      340.57      361.70     86.34 o 
  -5   1  20      296.42      309.37     81.36 o 
  -3   1  20      851.07      727.24    149.07 o 
  -1   1  20     1530.06     1612.94    137.94 o 
   1   1  20     1240.02     1017.97    127.38 o 
   3   1  20        0.34      320.30    197.42 o 
 -16   2  20      982.54      738.12    151.19 o 
 -14   2  20     1177.34     1217.26    128.78 o 
 -12   2  20    12339.20    12085.88    371.47 o 
 -10   2  20     1466.40     1475.38    128.72 o 
  -8   2  20     1703.34     1698.00    148.00 o 
  -6   2  20      241.12      212.44     81.48 o 
  -4   2  20    10983.99    11303.21    301.81 o 
  -2   2  20      770.91      844.74    145.45 o 
   0   2  20       49.62       51.88     82.91 o 
   2   2  20     6523.50     7121.74    270.12 o 
 -17   3  20    13184.35    13533.02    688.94 o 
 -15   3  20      661.28      764.99    126.36 o 
 -13   3  20      380.76      324.89     94.27 o 
 -11   3  20     3081.75     2913.23    175.46 o 
  -9   3  20    20982.72    19885.87    565.73 o 
  -7   3  20     1607.22     1572.18    129.61 o 
  -5   3  20      202.84      282.45     84.43 o 
  -3   3  20     3843.01     3916.10    483.47 o 
  -1   3  20     3935.83     4478.97    249.65 o 
   1   3  20     3034.50     2894.47    213.70 o 
 -16   4  20       80.68       -8.06    151.08 o 
 -14   4  20      443.29      280.26     92.80 o 
 -12   4  20     1692.82     1813.97    142.56 o 
 -10   4  20      848.56      983.94    161.64 o 
  -8   4  20     1090.44     1027.82    134.41 o 
  -6   4  20      628.32      696.49    114.41 o 
  -4   4  20     1902.50     2080.69    208.67 o 
  -2   4  20       47.49       15.19    109.57 o 
   0   4  20       19.25      -51.74     91.63 o 
   2   4  20      519.91      420.28    151.10 o 
 -15   5  20     3103.10     2967.84    259.27 o 
 -13   5  20      695.72      531.18    104.56 o 
 -11   5  20      537.00      513.60     94.35 o 
  -9   5  20     7571.58     7342.04    238.77 o 
  -7   5  20     3080.20     3028.19    169.92 o 
  -5   5  20       50.20      -34.75     80.92 o 
  -3   5  20     1647.17     1812.51    204.53 o 
  -1   5  20    13763.79    14623.75    520.38 o 
   1   5  20     6426.53     6218.49    382.41 o 
 -14   6  20      856.73      936.00    123.70 o 
 -12   6  20      517.53      407.42    120.96 o 
 -10   6  20      199.01      161.94     80.23 o 
  -8   6  20     1744.59     1435.71    131.84 o 
  -6   6  20       38.96       73.01     71.76 o 
  -4   6  20     1984.66     1653.96    154.20 o 
  -2   6  20     2382.03     2508.59    240.68 o 
   0   6  20     2288.88     2188.72    456.27 o 
 -13   7  20      120.19      100.41     87.89 o 
 -11   7  20     1434.69     1577.74    141.14 o 
  -9   7  20     2998.60     2864.11    173.99 o 
  -7   7  20       27.84      116.65    108.74 o 
  -5   7  20       25.33      158.15     80.61 o 
  -3   7  20      675.37      630.89    102.79 o 
  -1   7  20      286.32      362.60    201.44 o 
   1   7  20      113.60      282.02    215.55 o 
 -12   8  20     1409.73     1402.45    163.11 o 
 -10   8  20      835.86      770.99    112.53 o 
  -8   8  20       27.35      -49.02     74.68 o 
  -6   8  20      487.22      404.20     94.85 o 
  -4   8  20     4114.69     4170.46    238.87 o 
  -2   8  20      349.23      255.43    131.02 o 
   0   8  20       75.02      158.67    131.13 o 
 -11   9  20     1656.05     1387.95    265.91 o 
  -9   9  20      197.56      216.84     86.92 o 
  -7   9  20       66.78      130.52     83.06 o 
  -5   9  20      346.65      324.61    145.36 o 
  -3   9  20      509.56      535.90    138.66 o 
  -1   9  20       72.62      173.24    185.33 o 
  -8  10  20     1326.69     1799.01    215.71 o 
  -6  10  20     1093.86     1077.94    148.37 o 
  -4  10  20       47.20       53.39    283.03 o 
  -7  11  20      232.81      286.05    201.44 o 
 -15   1  21        3.14      -12.75    180.29 o 
 -13   1  21     1593.84     1479.97    176.49 o 
 -11   1  21     2722.19     3256.04    188.28 o 
  -9   1  21       32.53       21.22     79.09 o 
  -7   1  21     4119.98     4387.03    214.99 o 
  -5   1  21      548.25      617.86    159.34 o 
  -3   1  21      571.06      510.38    200.44 o 
  -1   1  21       16.38      -77.69     77.69 o 
   1   1  21      447.38      611.11    116.56 o 
 -16   2  21      834.52      928.66    259.86 o 
 -14   2  21     1250.14     1526.46    145.42 o 
 -12   2  21      170.80      284.41     94.68 o 
 -10   2  21     3016.91     3090.41    180.61 o 
  -8   2  21      274.05      144.84     83.54 o 
  -6   2  21      617.54      735.66    105.73 o 
  -4   2  21      368.29      309.98    101.38 o 
  -2   2  21     1667.24     1683.19    251.44 o 
   0   2  21      246.49      247.11    100.17 o 
 -15   3  21     4370.65     4923.29    455.26 o 
 -13   3  21     1221.82     1445.04    142.63 o 
 -11   3  21      994.86     1246.58    130.64 o 
  -9   3  21      827.22     1246.21    126.66 o 
  -7   3  21     3246.41     3261.58    181.34 o 
  -5   3  21     1872.55     2029.53    195.39 o 
  -3   3  21      141.72      259.86    185.33 o 
  -1   3  21     1050.29     1360.99    327.35 o 
   1   3  21     2723.00     3049.55    607.35 o 
 -14   4  21     2038.38     1188.52    271.95 o 
 -12   4  21      952.45     1154.45    152.37 o 
 -10   4  21       33.09       71.75     92.05 o 
  -8   4  21       87.99       22.27     87.56 o 
  -6   4  21      828.27      940.12    132.95 o 
  -4   4  21     1349.09     1110.75    172.34 o 
  -2   4  21     1370.96     1736.81    213.15 o 
   0   4  21       22.54        6.47    126.68 o 
 -15   5  21       71.28       74.53    175.26 o 
 -13   5  21     2277.87     2607.27    173.41 o 
 -11   5  21      279.72      137.79     95.71 o 
  -9   5  21     1508.20     1147.54    145.26 o 
  -7   5  21     3726.54     4032.05    237.69 o 
  -5   5  21      148.37      -50.88    108.99 o 
  -3   5  21     1682.73     1736.45    302.17 o 
  -1   5  21      956.61     1063.63    275.98 o 
 -14   6  21      553.62      572.10    201.44 o 
 -12   6  21     4634.17     4865.80    450.12 o 
 -10   6  21     6933.92     7232.25    292.21 o 
  -8   6  21      230.99      124.03     82.67 o 
  -6   6  21     3561.16     3613.61    226.00 o 
  -4   6  21     4497.26     4793.38    473.39 o 
  -2   6  21     1017.45     1128.09    269.94 o 
 -13   7  21        6.75       90.65    163.17 o 
 -11   7  21     4007.00     3896.92    290.32 o 
  -9   7  21     2911.20     2613.69    171.50 o 
  -7   7  21      722.92      688.52    108.95 o 
  -5   7  21        0.82       45.23     91.35 o 
  -1   7  21     2076.86     2373.01    364.61 o 
 -12   8  21     1624.42     1792.85    302.17 o 
 -10   8  21     2269.74     2673.19    518.72 o 
  -8   8  21       38.25        3.35     91.97 o 
  -6   8  21     2435.17     2520.67    195.52 o 
  -4   8  21     3475.96     3788.29    279.57 o 
  -2   8  21     1474.29     1333.56    290.08 o 
  -9   9  21     5460.37     5575.97    483.47 o 
  -7   9  21     6035.01     6333.60    349.60 o 
  -5   9  21       92.80      -71.54    111.56 o 
 -14   0  22      149.58      493.54    221.59 o 
 -12   0  22     3239.12     3619.58    291.16 o 
 -10   0  22     6015.67     5812.58    429.08 o 
  -8   0  22      417.44      228.38    310.22 o 
  -6   0  22      212.09      168.02    118.88 o 
  -4   0  22     2007.25     2010.41    314.25 o 
  -2   0  22     3333.75     3352.03    386.77 o 
   0   0  22     1165.06      979.02    271.95 o 
 -15   1  22     2698.60     3084.11    390.80 o 
 -13   1  22      271.00      244.19     94.87 o 
 -11   1  22      875.04      953.11    139.35 o 
  -9   1  22    14229.58    13993.32    358.67 o 
  -7   1  22     3987.92     4509.24    309.93 o 
  -5   1  22      237.33      230.61    109.00 o 
  -3   1  22     2083.26     2208.51    229.12 o 
  -1   1  22     7660.49     6772.55    491.52 o 
 -14   2  22     1066.40     1289.24    286.05 o 
 -12   2  22     1550.03     1526.38    147.04 o 
 -10   2  22     1936.31     1901.01    154.40 o 
  -8   2  22        5.51      -41.48     77.62 o 
  -6   2  22     3282.93     3420.85    236.00 o 
  -4   2  22     2618.98     2617.05    241.06 o 
  -2   2  22     6640.83     6822.98    409.94 o 
   0   2  22      132.72       72.52    193.39 o 
 -15   3  22     3578.37     3670.31    416.99 o 
 -13   3  22      312.65      463.32    211.52 o 
 -11   3  22     1887.80     2167.55    191.50 o 
  -9   3  22      878.77      910.35    139.31 o 
  -7   3  22     1107.21     1144.11    145.03 o 
  -5   3  22     1509.15     1597.81    204.98 o 
  -3   3  22      299.49      382.74    205.47 o 
  -1   3  22     4779.62     5890.23    541.88 o 
 -12   4  22     3692.78     4524.44    475.41 o 
 -10   4  22      365.06      399.71    120.80 o 
  -8   4  22      129.83      169.53    101.49 o 
  -6   4  22     6691.87     6904.37    284.34 o 
  -4   4  22     5986.57     7096.88    503.61 o 
 -11   5  22      988.31      946.79    257.85 o 
  -9   5  22       58.57       55.78     97.11 o 
  -7   5  22      658.77      832.43    137.62 o 
  -5   5  22     2209.47     2332.72    330.37 o 
 -10   6  22       34.30      116.84    175.26 o 
  -8   6  22       27.59      -57.88    111.81 o 
  -6   6  22      182.30      294.11    193.39 o 
 -11   7  22      421.38      423.03    201.44 o 
  -9   7  22     2933.17     2920.94    382.74 o 
  -7   7  22     1039.06     1099.66    211.52 o 
  -5   7  22       44.67      153.10    187.34 o 
 -10   8  22     1680.36     1498.74    275.98 o 
  -8   8  22     1015.93      950.82    233.68 o 
 -13   1  23      285.08      439.15    215.55 o 
 -11   1  23       15.12       -2.13    176.26 o 
  -9   1  23      406.39      286.49    101.07 o 
  -7   1  23      109.64      157.07     92.21 o 
  -5   1  23      623.59      630.78    164.52 o 
  -3   1  23      170.20       32.23    181.30 o 
 -12   2  23     1149.96      991.11    257.85 o 
 -10   2  23     1826.13     1674.59    154.73 o 
  -8   2  23      253.33      299.51     98.11 o 
  -6   2  23      478.99      347.74    117.54 o 
  -9   3  23       17.82     -105.77    105.77 o 
  -7   3  23       29.42      110.99    124.58 o 
  -8   4  23        6.26       40.86    121.29 o 
  -6   4  23     1755.58     1879.47    318.28 o 
  -7   5  23      831.19      953.87    182.26 o 
  -9   1  24      176.50       66.48    203.46 o 
  -7   1  24     3436.07     3768.97    245.04 o 
                                                 
